# Supplementary material for: Endosymbiosis in trypanosomatids: the bacterium regulates the intermediate and oxidative metabolism of the host cell
Source: mSphere. 2025 Oct 13;10(11):e00457-25. doi: 10.1128/msphere.00457-25 (PMC12645908; doi:10.1128/msphere.00457-25)
Supplement: Table S1 — Proteomic data. [file msphere.00457-25-s0003.xlsx]

## Sheet: Pink
Uniprot ID	Fold Change	p-Value	GPI (Index in the sparse matrix)	Signal(AdApo)	Signal(AdWt)	Description
A0A7G2CAE6	18.8042	0.0174793	171	0.00599553	0.00031884	Leucine-richprotein OS=Angomonas deanei OX=59799 GN=AGDE_07905 PE=4 SV=1
S9UPI7	18.0484	0.00102256	197	0.00219107	0.0001214	Ecotin OS=Angomonas deanei OX=59799 GN=AGDE_05545 PE=4 SV=1
A0A7G2CHC7	9.48874	0.00674285	263	0.00162617	0.000171379	Uncharacterized protein OS=Angomonas deanei OX=59799 GN=AGDE_12933 PE=4 SV=1
A0A7G2CIP3	5.79237	3.42817e-05	634	0.00090221	0.000155758	Uncharacterized protein OS=Angomonas deanei OX=59799 GN=AGDE_12861 PE=4 SV=1
A0A7G2CNV8	5.4289	0.000411464	87	0.00304545	0.00056097	Rhodanese domain-containing protein OS=Angomonas deanei OX=59799 GN=AGDE_16375 PE=4 SV=1
S9TBR9	4.47648	2.8571e-05	5	0.00887401	0.00198236	Rhodanese domain-containing protein OS=Angomonas deanei OX=59799 GN=AGDE_17104 PE=4 SV=1
A0A7G2CUC1	3.70606	3.70118e-05	1042	0.00644768	0.00173977	Uncharacterized protein OS=Angomonas deanei OX=59799 GN=AGDE_14033 PE=4 SV=1; Additional IDs concatenated into MaxParsimony group: S9TSX6
A0A7G2CEZ8	3.60121	0.00132402	945	0.000831348	0.000230853	NADH-cytochrome b5 reductase OS=Angomonas deanei OX=59799 GN=AGDE_02711 PE=4 SV=1; Additional IDs concatenated into MaxParsimony group: S9V334
S9VS09	3.36048	0.00484146	663	0.00104217	0.000310126	Uncharacterized protein OS=Angomonas deanei OX=59799 GN=AGDE_00223 PE=4 SV=1
A0A7G2C6Q7	3.05947	0.00864466	555	0.00103379	0.000337897	Short chain 3-hydroxyacyl-CoA dehydrogenase OS=Angomonas deanei OX=59799 GN=AGDE_04665 PE=4 SV=1
A0A7G2CE86	2.75503	1e-05	671	0.0046495	0.00168764	Aldehyde dehydrogenase (NAD+) OS=Angomonas deanei OX=59799 GN=AGDE_00524 PE=3 SV=1
A0A7G2C927	2.70819	0.0216933	314	0.0039519	0.00145924	Uncharacterized protein OS=Angomonas deanei OX=59799 GN=AGDE_00079 PE=4 SV=1
A0A7G2CIZ9	2.70614	0.00168296	139	0.00122697	0.000453402	Molecular chaperone GrpE OS=Angomonas deanei OX=59799 GN=AGDE_13331 PE=3 SV=1
A0A7G2CLI5	2.26326	0.00990681	353	0.00104741	0.000462788	Protein kinase OS=Angomonas deanei OX=59799 GN=AGDE_09401 PE=4 SV=1
S9VNY2	2.16833	0.0019948	131	0.00295652	0.0013635	Delta-1-pyrroline-5-carboxylate dehydrogenase OS=Angomonas deanei OX=59799 GN=AGDE_01349 PE=3 SV=1
S9WJ36	2.09066	0.00115787	856	0.00264573	0.0012655	Propionyl-CoA carboxylase beta chain OS=Angomonas deanei OX=59799 GN=AGDE_02716 PE=4 SV=1; Additional IDs concatenated into MaxParsimony group: S9VF66
A0A7G2CQ71	1.87145	0.00619783	466	0.00108458	0.000579538	Mitochondrial carrier protein OS=Angomonas deanei OX=59799 GN=AGDE_04688 PE=3 SV=1
A0A7G2CGN2	1.83707	0.0340906	354	0.000766886	0.000417451	Uncharacterized protein OS=Angomonas deanei OX=59799 GN=AGDE_08309 PE=4 SV=1
A0A7G2C0F3	1.79271	0.000549548	142	0.00127005	0.00070845	Uncharacterized protein OS=Angomonas deanei OX=59799 GN=AGDE_02990 PE=4 SV=1
A0A7G2C8R2	1.68415	0.0157739	409	0.000691221	0.000410427	Glycine cleavage system P protein OS=Angomonas deanei OX=59799 GN=AGDE_08625 PE=3 SV=1
S9VBU5	1.62365	0.00180141	649	0.00952749	0.00586795	Ornithine cyclodeaminase OS=Angomonas deanei OX=59799 GN=AGDE_14628 PE=4 SV=1
A0A7G2C4R6	1.6053	0.00331344	28	0.00187399	0.00116738	Mitochondrial carrier domain-containing protein OS=Angomonas deanei OX=59799 GN=AGDE_13388 PE=4 SV=1
A0A7G2C7U1	1.54675	0.025706	50	0.00128781	0.000832594	Acetyl-CoA C-acetyltransferase OS=Angomonas deanei OX=59799 GN=AGDE_04408 PE=3 SV=1
A0A7G2C6J6	1.42526	0.00841633	841	0.000696023	0.000488347	Prohibitin OS=Angomonas deanei OX=59799 GN=AGDE_01049 PE=4 SV=1; Additional IDs concatenated into MaxParsimony group: S9X2U6
A0A7G2CBS7	1.41729	0.0244311	670	0.00148008	0.0010443	Aldehyde dehydrogenase, mitochondrial OS=Angomonas deanei OX=59799 GN=AGDE_08532 PE=4 SV=1
A0A7G2CCL3	1.29527	0.00728697	696	0.00419357	0.00323761	RNA-binding protein, UPB2 OS=Angomonas deanei OX=59799 GN=AGDE_12539 PE=4 SV=1
A0A7G2CSN6	1.28334	0.0369335	1021	0.00086503	0.000674045	Small subunit ribosomal protein S5e OS=Angomonas deanei OX=59799 GN=AGDE_00981 PE=4 SV=1; Additional IDs concatenated into MaxParsimony group: S9WLR1
A0A7G2CEL1	1.26593	0.000951281	652	0.000959235	0.000757734	NTF2 and RRM domain protein OS=Angomonas deanei OX=59799 GN=AGDE_06498 PE=4 SV=1
A0A7G2C3H9	-1.32739	0.0106076	910	0.000556605	0.000738833	Clathrin heavy chain OS=Angomonas deanei OX=59799 GN=AGDE_06769 PE=4 SV=1
S9UUJ2	-1.34	0.0176134	1009	0.000983927	0.00131846	Glyceraldehyde-3-phosphate dehydrogenase OS=Angomonas deanei OX=59799 GN=AGDE_00937 PE=4 SV=1; Additional IDs concatenated into MaxParsimony group: S9WM09
A0A7G2C6C5	-1.34764	0.00535955	885	0.000567062	0.000764194	Proline dehydrogenase OS=Angomonas deanei OX=59799 GN=AGDE_05742 PE=3 SV=1
A0A7G2CRW9	-1.35888	0.012143	651	0.00100896	0.00137105	Phenazine biosynthesis protein OS=Angomonas deanei OX=59799 GN=AGDE_09138 PE=4 SV=1
A0A7G2CQ73	-1.36042	0.0120168	416	0.000653562	0.000889118	Carboxymuconolactone decarboxylase family protein OS=Angomonas deanei OX=59799 GN=AGDE_16023 PE=4 SV=1
S9WEJ5	-1.38109	0.0002629	858	0.00160038	0.00221027	Glycosomal membrane protein OS=Angomonas deanei OX=59799 GN=AGDE_02241 PE=4 SV=1; Additional IDs concatenated into MaxParsimony group: S9UHT1
A0A7G2CQA9	-1.39216	0.00614389	254	0.000814367	0.00113373	Uncharacterized protein OS=Angomonas deanei OX=59799 GN=AGDE_15456 PE=4 SV=1
A0A7G2CL24	-1.39517	0.0372597	1004	0.00122247	0.00170556	Heat shock 70kDa protein 5 OS=Angomonas deanei OX=59799 GN=AGDE_11339 PE=3 SV=1; Additional IDs concatenated into MaxParsimony group: S9WY39, contaminant_GR78_PLAFO
A0A7G2CFK3	-1.40306	0.00567981	488	0.00671827	0.00942615	Protein disulfide-isomerase OS=Angomonas deanei OX=59799 GN=AGDE_06177 PE=3 SV=1
A0A7G2CVC5	-1.42864	0.043773	971	0.000620239	0.000886098	Aconitate hydratase OS=Angomonas deanei OX=59799 GN=AGDE_07556 PE=3 SV=1; Additional IDs concatenated into MaxParsimony group: S9VNV5
A0A7G2CH48	-1.43188	0.0249267	517	0.0019398	0.00277756	Alcohol dehydrogenase (NADP+) OS=Angomonas deanei OX=59799 GN=AGDE_01927 PE=3 SV=1
S9V9W8	-1.43335	0.0437223	278	0.000775397	0.00111142	NADH dehydrogenase OS=Angomonas deanei OX=59799 GN=AGDE_01687 PE=4 SV=1
A0A7G2CBJ0	-1.44186	0.0034541	697	0.00116691	0.00168252	RNA-binding protein, UPB1 OS=Angomonas deanei OX=59799 GN=AGDE_12541 PE=4 SV=1
S9UD16	-1.44241	0.0158246	3	0.001172	0.00169051	Elongation of fatty acids protein OS=Angomonas deanei OX=59799 GN=AGDE_09687 PE=3 SV=1
A0A7G2CQ82	-1.45073	0.0409962	714	0.000462231	0.000670573	Microtubule-associated protein Gb4 OS=Angomonas deanei OX=59799 GN=AGDE_08244 PE=4 SV=1; Additional IDs concatenated into MaxParsimony group: S9UPS7
A0A7G2CEY1	-1.47991	0.0388253	357	0.00147031	0.00217593	Uncharacterized protein OS=Angomonas deanei OX=59799 GN=AGDE_08950 PE=4 SV=1
A0A7G2CQV1	-1.48054	0.0247144	756	0.000518254	0.000767296	Phosphotransferase OS=Angomonas deanei OX=59799 GN=AGDE_10671 PE=3 SV=1; Additional IDs concatenated into MaxParsimony group: S9WIV1, S9WPN3
A0A7G2CQT8	-1.50924	0.032613	383	0.00122685	0.00185161	Splicing factor, arginine/serine-rich 7 OS=Angomonas deanei OX=59799 GN=AGDE_15527 PE=4 SV=1
S9VMQ2	-1.52057	0.00921057	133	0.00384806	0.00585125	Uncharacterized protein OS=Angomonas deanei OX=59799 GN=AGDE_01820 PE=4 SV=1
A0A7G2CJZ2	-1.52194	0.0050657	716	0.00393224	0.00598465	Beta-fructofuranosidase (Fragment) OS=Angomonas deanei OX=59799 GN=AGDE_06523 PE=3 SV=1
S9VCS7	-1.52799	0.000227035	132	0.0152785	0.0233454	Triosephosphate isomerase OS=Angomonas deanei OX=59799 GN=AGDE_11248 PE=3 SV=1
A0A7G2C976	-1.55092	0.0129994	1049	0.00060343	0.000935871	NADH-dependent fumarate reductase OS=Angomonas deanei OX=59799 GN=AGDE_05745 PE=4 SV=1
A0A7G2CMF2	-1.55841	0.00991851	49	0.0019516	0.0030414	Galactokinase OS=Angomonas deanei OX=59799 GN=AGDE_01739 PE=4 SV=1
A0A7G2CT73	-1.56198	0.0247644	379	0.000479515	0.000748995	ATP-dependent RNA helicase DDX5/DBP2 OS=Angomonas deanei OX=59799 GN=AGDE_03490 PE=3 SV=1
A0A7G2CN51	-1.5694	0.00207089	286	0.00316239	0.00496304	Uncharacterized protein OS=Angomonas deanei OX=59799 GN=AGDE_15802 PE=4 SV=1
A0A7G2CI29	-1.61348	0.0218798	1020	0.000945166	0.00152501	cAMP-dependent protein kinase regulator OS=Angomonas deanei OX=59799 GN=AGDE_08714 PE=4 SV=1; Additional IDs concatenated into MaxParsimony group: S9VC01
A0A7G2CI54	-1.62507	0.00257226	378	0.0105202	0.017096	ATP-dependent 6-phosphofructokinase OS=Angomonas deanei OX=59799 GN=pfk PE=3 SV=1
A0A7G2CND1	-1.6348	0.0164443	676	0.00045435	0.000742769	Hydroxymethylglutaryl-CoA synthase OS=Angomonas deanei OX=59799 GN=AGDE_09789 PE=4 SV=1
S9UWX1	-1.6432	0.00447466	437	0.00141391	0.00232333	Alcohol dehydrogenase OS=Angomonas deanei OX=59799 GN=AGDE_14564 PE=3 SV=1
S9VFL2	-1.66627	0.00141347	888	0.00134946	0.00224857	Fructose-bisphosphate aldolase OS=Angomonas deanei OX=59799 GN=AGDE_04174 PE=3 SV=1
A0A0C5K7Y7	-1.67357	0.00380114	258	0.000739641	0.00123784	Myo-inositol-1-phosphate synthase OS=Angomonas deanei OX=59799 GN=AGDE_09068 PE=4 SV=1
A0A7G2CQS4	-1.67478	0.00795209	728	0.00850705	0.0142474	Histone H4 OS=Angomonas deanei OX=59799 GN=AGDE_00325 PE=3 SV=1
A0A7G2C505	-1.67849	0.0264586	713	0.00055079	0.000924493	Indolepyruvate decarboxylase OS=Angomonas deanei OX=59799 GN=AGDE_07477 PE=3 SV=1; Additional IDs concatenated into MaxParsimony group: S9U949
A0A7G2CKK4	-1.68286	0.000302409	679	0.000556801	0.000937017	NADH-cytochrome b5 reductase OS=Angomonas deanei OX=59799 GN=AGDE_02743 PE=3 SV=1
A0A7G2CAY3	-1.72023	0.00697643	667	0.00326033	0.00560853	Calpain-like cysteine peptidase OS=Angomonas deanei OX=59799 GN=AGDE_07283 PE=3 SV=1
S9WVB7	-1.72523	0.000536233	1019	0.000566604	0.000977524	Cysteine synthase A OS=Angomonas deanei OX=59799 GN=AGDE_00520 PE=4 SV=1; Additional IDs concatenated into MaxParsimony group: S9VDB2
A0A7G2CSL1	-1.74152	0.00439301	486	0.000519637	0.000904961	Peptide chain release factor subunit 3 OS=Angomonas deanei OX=59799 GN=AGDE_12253 PE=4 SV=1
A0A7G2C975	-1.75796	0.000486283	758	0.00147872	0.00259952	Phosphoglycerate kinase OS=Angomonas deanei OX=59799 GN=AGDE_08002 PE=3 SV=1
S9UNV3	-1.78095	0.00149965	134	0.00127594	0.00227239	Succinate--CoA ligase [ADP-forming] subunit alpha, mitochondrial OS=Angomonas deanei OX=59799 GN=AGDE_00843 PE=3 SV=1
A0A7G2CQ11	-1.78703	0.00789404	1060	0.000713754	0.0012755	Uncharacterized protein OS=Angomonas deanei OX=59799 GN=AGDE_12076 PE=4 SV=1; Additional IDs concatenated into MaxParsimony group: Reverse_S9V717
A0A7G2CFN0	-1.7907	0.00438446	768	0.000708677	0.00126903	Uncharacterized protein OS=Angomonas deanei OX=59799 GN=AGDE_10008 PE=4 SV=1
A0A7G2CG46	-1.80033	0.0190563	388	0.000450254	0.000810608	Amastin-like surface protein-like protein OS=Angomonas deanei OX=59799 GN=AGDE_12965 PE=4 SV=1
S9V6B7	-1.80081	0.0287554	519	0.000472006	0.000849995	Cytochrome b-domain protein OS=Angomonas deanei OX=59799 GN=AGDE_04064 PE=3 SV=1
A0A7G2CPR6	-1.83208	0.00392299	717	0.00874675	0.0160247	Beta-fructofuranosidase OS=Angomonas deanei OX=59799 GN=AGDE_09466 PE=3 SV=1
A0A7G2CBA0	-1.83826	0.00145115	757	0.00217624	0.0040005	Phosphoglycerate kinase OS=Angomonas deanei OX=59799 GN=AGDE_05595 PE=3 SV=1
S9VWI7	-1.84805	0.00620688	130	0.000781564	0.00144437	DNA polymerase beta subunit OS=Angomonas deanei OX=59799 GN=AGDE_00408 PE=4 SV=1
A0A7G2CN60	-1.88558	0.0146915	648	0.000338256	0.000637808	Uncharacterized protein OS=Angomonas deanei OX=59799 GN=AGDE_11039 PE=4 SV=1
A0A7G2C6C5	-1.92485	0.00480165	886	0.00136322	0.00262399	Proline dehydrogenase OS=Angomonas deanei OX=59799 GN=AGDE_06843 PE=3 SV=1
A0A7G2CKH6	-1.94981	0.000272822	767	0.00072751	0.00141851	Malate dehydrogenase (Oxaloacetate-decarboxylating) OS=Angomonas deanei OX=59799 GN=AGDE_10789 PE=4 SV=1; Additional IDs concatenated into MaxParsimony group: S9X3K9
A0A7G2C9Y6	-2.01743	0.0124448	627	0.000797073	0.00160804	Uncharacterized protein OS=Angomonas deanei OX=59799 GN=AGDE_13425 PE=4 SV=1
A0A7G2BYZ7	-2.10973	0.0127656	382	0.00101129	0.00213356	Voltage-dependent anion-selective channel OS=Angomonas deanei OX=59799 GN=AGDE_15588 PE=4 SV=1
A0A7G2CIW4	-2.15563	0.00469799	862	0.000956197	0.00206121	Calpain-like cysteine peptidase OS=Angomonas deanei OX=59799 GN=AGDE_10521 PE=4 SV=1; Additional IDs concatenated into MaxParsimony group: S9WP25, S9VC54, S9VKG6, S9WSA9
A0A7G2CJZ8	-2.15688	0.00158634	715	0.00395251	0.00852509	Beta-fructofuranosidase-like protein OS=Angomonas deanei OX=59799 GN=AGDE_10555 PE=3 SV=1
A0A7G2CGF0	-2.20546	0.030039	624	0.000593101	0.00130806	Uncharacterized protein OS=Angomonas deanei OX=59799 GN=AGDE_05676 PE=4 SV=1
S9UQY9	-2.23111	0.00035043	887	0.0049612	0.011069	Enolase OS=Angomonas deanei OX=59799 GN=AGDE_04405 PE=3 SV=1; Additional IDs concatenated into MaxParsimony group: S9UJ06, S9VFW6
S9WPX6	-2.27551	0.000106359	279	0.0029236	0.00665267	Uncharacterized protein OS=Angomonas deanei OX=59799 GN=AGDE_03322 PE=4 SV=1
S9VMI9	-2.36813	0.0246997	591	0.000275144	0.000651577	Histone H2B OS=Angomonas deanei OX=59799 GN=AGDE_01864 PE=3 SV=1
A0A7G2CBE7	-2.37509	0.000283348	4	0.00101145	0.00240229	Uncharacterized protein OS=Angomonas deanei OX=59799 GN=AGDE_05104 PE=4 SV=1
A0A7G2CUX9	-2.57491	0.00437979	824	0.000291088	0.000749524	Flavoprotein subunit-like protein OS=Angomonas deanei OX=59799 GN=AGDE_09040 PE=4 SV=1; Additional IDs concatenated into MaxParsimony group: S9WV72
A0A7G2C4M8	-2.61576	0.0388522	1031	0.00027821	0.000727731	Xylulokinase OS=Angomonas deanei OX=59799 GN=AGDE_08889 PE=3 SV=1; Additional IDs concatenated into MaxParsimony group: S9V7H0
A0A7G2CSH2	-2.72949	0.000455732	762	0.000368927	0.00100698	Cytochrome P450, family 51 (Sterol 14-demethylase) OS=Angomonas deanei OX=59799 GN=AGDE_04993 PE=3 SV=1; Additional IDs concatenated into MaxParsimony group: S9VNN5
A0A7G2CQP8	-2.75563	0.0367568	603	0.0009185	0.00253105	Uncharacterized protein OS=Angomonas deanei OX=59799 GN=AGDE_02892 PE=4 SV=1
A0A7G2C6W3	-2.79549	0.00407421	584	0.000740213	0.00206926	Uncharacterized protein OS=Angomonas deanei OX=59799 GN=AGDE_00659 PE=4 SV=1
A0A7G2CSC6	-2.86852	0.000120222	31	0.000565036	0.00162082	Ecotin (Fragment) OS=Angomonas deanei OX=59799 GN=AGDE_02281 PE=4 SV=1
S9WVK9	-2.88507	0.00845903	204	0.000605593	0.00174718	Protein-tyrosine phosphatase OS=Angomonas deanei OX=59799 GN=AGDE_00415 PE=4 SV=1
S9VLV2	-7.00854	0.000144525	769	8.92176e-05	0.000625285	META domain containing protein OS=Angomonas deanei OX=59799 GN=AGDE_02055 PE=4 SV=1
A0A7G2C7J7	-9.76027	0.000453691	905	6.63577e-05	0.000647669	Metacaspase OS=Angomonas deanei OX=59799 GN=AGDE_16732 PE=4 SV=1
A0A7G2CJW9	-10.6527	0.0106897	644	6.28094e-05	0.000669087	Uncharacterized protein OS=Angomonas deanei OX=59799 GN=AGDE_16553 PE=4 SV=1
A0A7G2CPP7	-2212546783	2.79445e-05	381	0.000759131	0.00167961	Dihydrolipoamide acetyltransferaselike protein OS=Angomonas deanei OX=59799 GN=AGDE_12048 PE=4 SV=1

## Sheet: Purple
Uniprot ID	Fold Change	p-Value	GPI (Index in the sparse matrix)	Signal(AdApo)	Signal(AdWt)	Description
A0A7G2CSL5	31.9229	0.00254255	325	0.000167407	5.2441e-06	Uncharacterized protein OS=Angomonas deanei OX=59799 GN=AGDE_13179 PE=4 SV=1
A0A7G2CRE3	20.3923	0.000335104	616	3.88097e-05	1.90315e-06	Uncharacterized protein OS=Angomonas deanei OX=59799 GN=AGDE_16263 PE=4 SV=1
A0A7G2CR92	13.8743	0.0225944	309	0.000223517	1.61102e-05	NADH:flavin oxidoreductase OS=Angomonas deanei OX=59799 GN=AGDE_14935 PE=4 SV=1
A0A7G2CTA8	10.4447	7.78663e-05	925	9.50603e+08	9.10129e-07	Uncharacterized protein OS=Angomonas deanei OX=59799 GN=AGDE_12132 PE=4 SV=1
S9VPD1	9.43218	6.40754e-05	308	0.000104276	1.10553e-05	Inorganic pyrophosphatase OS=Angomonas deanei OX=59799 GN=AGDE_01229 PE=4 SV=1
A0A7G2C3L6	7.59419	0.00371477	68	0.000116863	1.53885e-05	Uncharacterized protein OS=Angomonas deanei OX=59799 GN=AGDE_14859 PE=4 SV=1
A0A7G2CMW1	7.09454	0.00536279	221	5.88269e-05	8.29185e-06	Uncharacterized protein OS=Angomonas deanei OX=59799 GN=AGDE_02167 PE=4 SV=1
A0A7G2CDQ0	6.97333	0.0322845	908	2.72008e-05	3.9007e-06	Uncharacterized protein OS=Angomonas deanei OX=59799 GN=AGDE_00160 PE=4 SV=1; Additional IDs concatenated into MaxParsimony group: S9WGF5
A0A7G2CM82	6.50187	0.00591807	1059	8.83546e-05	1.35891e-05	Uncharacterized protein OS=Angomonas deanei OX=59799 GN=AGDE_09863 PE=4 SV=1; Additional IDs concatenated into MaxParsimony group: S9UXZ9
S9WTJ4	6.3506	1e-05	914	0.000545621	8.59164e-05	Serine hydroxymethyltransferase OS=Angomonas deanei OX=59799 GN=AGDE_04568 PE=3 SV=1; Additional IDs concatenated into MaxParsimony group: S9VSN3, S9U5P8
A0A7G2CIP3	6.13736	0.000246384	289	0.000291314	4.74656e-05	Long-chain-fatty-acid-CoA ligase OS=Angomonas deanei OX=59799 GN=AGDE_08893 PE=4 SV=1
A0A7G2C331	5.94534	5.4212e-05	1067	0.000486475	8.18246e-05	2-hydroxyglutarate dehydrogenase OS=Angomonas deanei OX=59799 GN=AGDE_12294 PE=4 SV=1; Additional IDs concatenated into MaxParsimony group: S9TUY8
A0A7G2CGD1	5.79107	0.0117899	11	5.15303e-05	8.89823e-06	ATP-dependent RNA helicase DDX5/DBP2 OS=Angomonas deanei OX=59799 GN=AGDE_06467 PE=3 SV=1
A0A7G2C3B2	5.43158	0.000537894	750	3.8832e-05	7.14929e-06	Acetylornithine deacetylase OS=Angomonas deanei OX=59799 GN=AGDE_06428 PE=4 SV=1; Additional IDs concatenated into MaxParsimony group: S9WPZ3, S9UWW5, S9VK10
A0A7G2C7D0	5.13463	0.000482011	506	4.0027e-05	7.79551e-06	Uncharacterized protein OS=Angomonas deanei OX=59799 GN=AGDE_04693 PE=4 SV=1
A0A7G2CVZ3	3.53734	0.021257	588	0.000210671	5.95562e-05	Uncharacterized protein OS=Angomonas deanei OX=59799 GN=AGDE_15467 PE=4 SV=1
A0A7G2CM69	3.40219	0.00151493	374	0.000167034	4.90961e-05	Uncharacterized protein OS=Angomonas deanei OX=59799 GN=AGDE_00438 PE=4 SV=1
A0A7G2CDI5	3.08065	0.0278414	822	8.50014e+08	2.75921e-06	Signal recognition particle subunit SRP72 OS=Angomonas deanei OX=59799 GN=AGDE_10381 PE=3 SV=1; Additional IDs concatenated into MaxParsimony group: S9U9D5
A0A7G2CQE7	2.71601	0.000686642	979	0.000177582	6.53835e-05	Fatty acyl CoA synthetase 2 OS=Angomonas deanei OX=59799 GN=AGDE_08701 PE=4 SV=1; Additional IDs concatenated into MaxParsimony group: S9TW73
A0A7G2CC53	2.65214	0.0284077	633	6.52627e-05	2.46075e-05	Uncharacterized protein OS=Angomonas deanei OX=59799 GN=AGDE_13038 PE=4 SV=1
S9WYN3	2.63122	0.00983992	432	2.09216e-05	7.9513e-06	Uncharacterized protein OS=Angomonas deanei OX=59799 GN=AGDE_00003 PE=4 SV=1
A0A7G2CJD9	2.62591	0.0184821	1037	0.000307524	0.000117111	Uncharacterized protein OS=Angomonas deanei OX=59799 GN=AGDE_01239 PE=4 SV=1; Additional IDs concatenated into MaxParsimony group: S9W1J8
A0A7G2CBY4	2.56527	0.0136986	984	0.000148237	5.77861e-05	Uncharacterized protein OS=Angomonas deanei OX=59799 GN=AGDE_10131 PE=4 SV=1; Additional IDs concatenated into MaxParsimony group: S9VKU6
A0A7G2CWZ0	2.51704	0.00410654	700	0.000420109	0.000166906	Long-chain acyl-CoA synthetase OS=Angomonas deanei OX=59799 GN=AGDE_12126 PE=4 SV=1; Additional IDs concatenated into MaxParsimony group: S9U7Z3, S9V955, S9V311, S9V3T5
A0A7G2CC53	2.50151	0.0205176	657	0.000184019	7.35631e-05	Uncharacterized protein OS=Angomonas deanei OX=59799 GN=AGDE_11014 PE=4 SV=1
A0A7G2CFT0	2.44883	0.014772	37	1.42333e-05	5.81227e-06	Structural maintenance of chromosomes protein OS=Angomonas deanei OX=59799 GN=AGDE_08340 PE=3 SV=1
A0A7G2C2T9	2.44602	0.0219084	158	0.00011076	4.52819e-05	Uncharacterized protein OS=Angomonas deanei OX=59799 GN=AGDE_07088 PE=4 SV=1
S9VLR6	2.41323	0.0150641	608	3.48564e-05	1.44439e-05	20S proteasome subunit beta 4 OS=Angomonas deanei OX=59799 GN=AGDE_00274 PE=4 SV=1
A0A7G2C1U6	2.41089	0.00218932	895	0.000226733	9.40453e-05	Aspartate carbamoyltransferase catalytic subunit OS=Angomonas deanei OX=59799 GN=AGDE_10796 PE=3 SV=1
S9W546	2.36684	0.031918	238	0.000209745	8.86183e-05	V-type proton ATPase subunit F OS=Angomonas deanei OX=59799 GN=AGDE_00206 PE=3 SV=1
A0A7G2CTW9	2.35655	0.00049188	849	0.000127411	5.4067e-05	D-3-phosphoglycerate dehydrogenase OS=Angomonas deanei OX=59799 GN=AGDE_01597 PE=3 SV=1
A0A7G2C7T3	2.33729	0.0419361	63	0.000458066	0.000195982	GBP21, MRP1 OS=Angomonas deanei OX=59799 GN=AGDE_08679 PE=4 SV=1
A0A7G2CC06	2.32634	0.0025145	826	7.61724e-05	3.27434e-05	Succinyl-CoA:3-ketoacid-coenzyme A transferase OS=Angomonas deanei OX=59799 GN=AGDE_01868 PE=3 SV=1; Additional IDs concatenated into MaxParsimony group: S9VG10
A0A7G2CF27	2.29532	0.0228506	233	2.53391e-05	1.10395e-05	Uncharacterized protein OS=Angomonas deanei OX=59799 GN=AGDE_11772 PE=4 SV=1
A0A7G2BZ80	2.27994	0.0225413	239	9.45677e-05	4.14781e-05	Uncharacterized protein OS=Angomonas deanei OX=59799 GN=AGDE_01535 PE=4 SV=1
A0A7G2CR26	2.19757	0.000635807	578	0.000100514	4.57389e-05	Metalloprotease OS=Angomonas deanei OX=59799 GN=AGDE_11680 PE=3 SV=1
S9WJF7	2.17899	0.00473132	1041	0.000192473	8.83313e-05	BirA family transcriptional regulator, biotin operon repressor OS=Angomonas deanei OX=59799 GN=AGDE_04507 PE=4 SV=1; Additional IDs concatenated into MaxParsimony group: S9VAN5
S9WNB5	2.1186	0.00305592	219	0.000126682	5.97954e-05	Uncharacterized protein OS=Angomonas deanei OX=59799 GN=AGDE_02908 PE=4 SV=1
A0A7G2CCL8	1.96796	0.00709954	775	2.4904e-05	1.26547e-05	ATP-binding protein cassette, sub-family F, member 2 OS=Angomonas deanei OX=59799 GN=AGDE_08332 PE=4 SV=1; Additional IDs concatenated into MaxParsimony group: S9UEV0, S9WWK2
S9VB32	1.92596	0.0190789	807	0.000138001	7.16528e-05	V-type proton ATPase subunit H OS=Angomonas deanei OX=59799 GN=AGDE_03791 PE=3 SV=1; Additional IDs concatenated into MaxParsimony group: S9VF18, S9UK57
A0A7G2BZA1	1.89352	0.0103835	994	0.000167149	8.82743e-05	2-oxoglutarate dehydrogenase E1 component OS=Angomonas deanei OX=59799 GN=AGDE_02267 PE=4 SV=1; Additional IDs concatenated into MaxParsimony group: S9W9I8
A0A7G2CMN7	1.81006	0.0222725	35	0.000183067	0.000101139	Choline dehydrogenase OS=Angomonas deanei OX=59799 GN=AGDE_08560 PE=4 SV=1
A0A7G2CH99	1.75501	0.00365683	333	4.49662e-05	2.56217e-05	Uncharacterized protein OS=Angomonas deanei OX=59799 GN=AGDE_11678 PE=4 SV=1
A0A7G2CRK9	1.70426	0.0277408	319	0.000243019	0.000142595	Uncharacterized protein OS=Angomonas deanei OX=59799 GN=AGDE_09153 PE=4 SV=1
S9U8S4	1.69355	0.0351651	1017	2.82037e-05	1.66535e-05	Ribulose-phosphate 3-epimerase OS=Angomonas deanei OX=59799 GN=AGDE_01329 PE=4 SV=1; Additional IDs concatenated into MaxParsimony group: S9VN85
A0A7G2CJ64	1.6379	0.0274124	187	0.000471498	0.000287867	Mitochondrial RNA-binding protein OS=Angomonas deanei OX=59799 GN=AGDE_08601 PE=4 SV=1
A0A7G2C0I2	1.60109	0.0405797	999	0.000283828	0.000177272	Ribosome assembly factor mrt4 OS=Angomonas deanei OX=59799 GN=AGDE_04322 PE=3 SV=1; Additional IDs concatenated into MaxParsimony group: S9VHT6
A0A7G2CFL3	1.50853	0.00614026	231	0.000333319	0.000220956	Translation initiation factor 5 OS=Angomonas deanei OX=59799 GN=AGDE_09135 PE=4 SV=1
A0A7G2CGX6	1.4855	0.00460059	813	0.000313507	0.000211045	Translocon-associated protein subunit beta OS=Angomonas deanei OX=59799 GN=AGDE_03321 PE=4 SV=1; Additional IDs concatenated into MaxParsimony group: S9W033
S9VEY4	1.47845	0.0276942	681	0.000426653	0.000288582	Mitochondrial tryparedoxin peroxidase, trypanosomatid typical 2-Cys peroxiredoxin OS=Angomonas deanei OX=59799 GN=AGDE_01109 PE=4 SV=1
S9U6F9	1.47634	0.0160911	699	0.000346899	0.000234973	Uncharacterized protein OS=Angomonas deanei OX=59799 GN=AGDE_03535 PE=4 SV=1; Additional IDs concatenated into MaxParsimony group: S9VQA2
S9V997	1.44846	0.0234268	1071	5.61092e-05	3.87372e-05	Uncharacterized protein OS=Angomonas deanei OX=59799 GN=AGDE_06531 PE=4 SV=1; Additional IDs concatenated into MaxParsimony group: S9VPF3
S9WC60	1.448	0.00734828	724	0.0002771	0.000191368	Fructose-1,6-bisphosphatase I OS=Angomonas deanei OX=59799 GN=AGDE_01918 PE=3 SV=1; Additional IDs concatenated into MaxParsimony group: S9UVY7
A0A7G2CFW9	1.43147	0.0291064	115	0.000402944	0.000281489	4-coumarate--CoA ligase OS=Angomonas deanei OX=59799 GN=AGDE_06513 PE=4 SV=1
A0A7G2CCM4	1.40617	0.0321688	206	0.000154492	0.000109867	Uncharacterized protein OS=Angomonas deanei OX=59799 GN=AGDE_04596 PE=4 SV=1
S9VD96	1.40613	0.0173667	421	0.000457873	0.000325627	H/ACA ribonucleoprotein complex subunit 2 OS=Angomonas deanei OX=59799 GN=AGDE_00589 PE=4 SV=1
A0A7G2CCH4	1.38589	0.0130618	1008	0.00028497	0.000205623	Methionyl aminopeptidase OS=Angomonas deanei OX=59799 GN=AGDE_05243 PE=4 SV=1; Additional IDs concatenated into MaxParsimony group: S9UAA3
S9WTF8	1.22262	0.000549317	323	0.000238076	0.000194726	Glycylpeptide N-tetradecanoyltransferase OS=Angomonas deanei OX=59799 GN=AGDE_01319 PE=3 SV=1
A0A7G2CBV3	-1.28521	0.0242821	766	2.91974e-05	3.75247e-05	Uncharacterized protein (Fragment) OS=Angomonas deanei OX=59799 GN=AGDE_00327 PE=4 SV=1
S9VVS6	-1.30085	0.0314936	763	7.12663e-05	9.2707e-05	Transketolase OS=Angomonas deanei OX=59799 GN=AGDE_04218 PE=3 SV=1; Additional IDs concatenated into MaxParsimony group: S9V5F8, S9WPA2
S9W4R7	-1.31187	0.0212979	938	0.000113964	0.000149505	Serine hydroxymethyltransferase OS=Angomonas deanei OX=59799 GN=AGDE_03181 PE=3 SV=1; Additional IDs concatenated into MaxParsimony group: S9UUL5
A0A7G2CJM8	-1.33969	0.0383282	415	9.62404e-05	0.000128933	Uncharacterized protein OS=Angomonas deanei OX=59799 GN=AGDE_13657 PE=4 SV=1
S9UPK7	-1.38179	0.00736047	839	0.000128457	0.000177501	Mitogen-activated protein kinase OS=Angomonas deanei OX=59799 GN=AGDE_00497 PE=3 SV=1; Additional IDs concatenated into MaxParsimony group: S9VIH1
A0A7G2C2V1	-1.38718	0.023642	55	0.000391172	0.000542624	C2 domain protein OS=Angomonas deanei OX=59799 GN=AGDE_05176 PE=4 SV=1
A0A7G2CQW4	-1.3973	0.0174036	563	4.87744e-05	6.81526e-05	Uncharacterized protein OS=Angomonas deanei OX=59799 GN=AGDE_14405 PE=4 SV=1
A0A7G2CTP2	-1.39786	0.039626	284	0.0003836	0.000536219	Uncharacterized protein OS=Angomonas deanei OX=59799 GN=AGDE_14611 PE=4 SV=1
A0A7G2CEV8	-1.40491	0.0252898	729	0.000241245	0.000338927	Uncharacterized protein OS=Angomonas deanei OX=59799 GN=AGDE_13569 PE=4 SV=1
A0A7G2CNK2	-1.42346	0.0441126	255	0.000352571	0.000501871	Uncharacterized protein OS=Angomonas deanei OX=59799 GN=AGDE_14210 PE=4 SV=1
A0A7G2C6K1	-1.44159	0.0245816	800	6.16145e-05	8.88228e-05	Calpain cysteine peptidase OS=Angomonas deanei OX=59799 GN=AGDE_14698 PE=3 SV=1
A0A7G2CQE5	-1.4774	0.00626497	351	0.000198128	0.000292714	Uncharacterized protein OS=Angomonas deanei OX=59799 GN=AGDE_14439 PE=4 SV=1
A0A7G2CW91	-1.50001	0.0189637	168	0.000294944	0.00044242	Uncharacterized protein OS=Angomonas deanei OX=59799 GN=AGDE_15266 PE=4 SV=1
A0A7G2CML0	-1.5047	0.0240409	726	4.61845e-05	6.9494e-05	Ubiquitin-activating enzyme E1 OS=Angomonas deanei OX=59799 GN=AGDE_10723 PE=3 SV=1; Additional IDs concatenated into MaxParsimony group: S9UN47, S9V3B1
A0A7G2CMG4	-1.52041	0.00163913	838	0.000103265	0.000157005	ATP-binding protein cassette protein subfamily G, member 2 OS=Angomonas deanei OX=59799 GN=AGDE_01761 PE=4 SV=1
A0A7G2CCE0	-1.52077	0.0153772	394	2.48649e-05	3.78138e-05	Uncharacterized protein OS=Angomonas deanei OX=59799 GN=AGDE_14983 PE=4 SV=1
A0A7G2CDK8	-1.52335	0.00552475	122	5.02864e-05	7.6604e-05	Uncharacterized protein OS=Angomonas deanei OX=59799 GN=AGDE_12781 PE=4 SV=1
A0A7G2CM99	-1.55973	0.00619727	227	0.000218627	0.000341	Uncharacterized protein OS=Angomonas deanei OX=59799 GN=AGDE_13943 PE=4 SV=1
A0A7G2CA31	-1.56018	0.0108696	1015	5.67771e+08	8.85824e-06	Cleavage and polyadenylation specificity factor subunit 1 OS=Angomonas deanei OX=59799 GN=AGDE_11614 PE=4 SV=1; Additional IDs concatenated into MaxParsimony group: S9WH53
A0A7G2C3D1	-1.56243	0.00844439	444	5.21537e-05	8.14862e-05	Uncharacterized protein OS=Angomonas deanei OX=59799 GN=AGDE_14901 PE=4 SV=1
S9VRC4	-1.57464	0.0343965	611	0.000229948	0.000362086	Cytochrome b5 OS=Angomonas deanei OX=59799 GN=AGDE_00428 PE=3 SV=1
A0A7G2CDL9	-1.58513	0.00144874	537	2.42571e-05	3.84506e-05	Uncharacterized protein OS=Angomonas deanei OX=59799 GN=AGDE_17083 PE=4 SV=1
A0A7G2C1C7	-1.62362	0.0237777	946	8.57671e-05	0.000139253	200 kDa antigen p200 OS=Angomonas deanei OX=59799 GN=AGDE_14099 PE=4 SV=1
A0A7G2CSJ4	-1.62396	0.0233667	185	0.000216332	0.000351315	Uncharacterized protein OS=Angomonas deanei OX=59799 GN=AGDE_15793 PE=4 SV=1
A0A7G2CGE3	-1.62832	0.00655113	622	0.000115168	0.00018753	Uncharacterized protein OS=Angomonas deanei OX=59799 GN=AGDE_12959 PE=4 SV=1
A0A7G2CBU7	-1.63228	0.00730182	974	4.34024e-05	7.08447e-05	Karyopherin beta OS=Angomonas deanei OX=59799 GN=AGDE_06017 PE=4 SV=1; Additional IDs concatenated into MaxParsimony group: S9UT58
A0A7G2CFI4	-1.6498	0.0257783	295	1.13172e-05	1.86712e-05	Phosphodiesterase OS=Angomonas deanei OX=59799 GN=AGDE_16040 PE=3 SV=1
S9UXE7	-1.66348	0.0234705	794	0.000144697	0.0002407	Acetyl-CoA carboxylase OS=Angomonas deanei OX=59799 GN=AGDE_08236 PE=4 SV=1
A0A7G2C5H7	-1.67208	0.000892718	46	1.3721e-05	2.29426e-05	Uncharacterized protein OS=Angomonas deanei OX=59799 GN=AGDE_12664 PE=4 SV=1
A0A7G2CVT7	-1.68167	0.0316158	7	3.34779e-05	5.62989e-05	Glutaminyl-peptide cyclotransferase OS=Angomonas deanei OX=59799 GN=AGDE_11655 PE=4 SV=1
A0A7G2C552	-1.68597	0.0155989	551	0.000353648	0.000596241	Uncharacterized protein OS=Angomonas deanei OX=59799 GN=AGDE_08315 PE=4 SV=1
A0A7G2C9D9	-1.68657	0.00541486	597	0.000258318	0.000435672	Beta-fructofuranosidase-like protein OS=Angomonas deanei OX=59799 GN=AGDE_13397 PE=4 SV=1
S9VUG3	-1.68918	0.0429299	936	5.63853e-05	9.52451e-05	Uncharacterized protein OS=Angomonas deanei OX=59799 GN=AGDE_03415 PE=4 SV=1; Additional IDs concatenated into MaxParsimony group: S9VE94
A0A7G2C6Z3	-1.69916	0.00658041	10	2.59872e+08	4.41565e-06	Uncharacterized protein OS=Angomonas deanei OX=59799 GN=AGDE_12708 PE=4 SV=1
A0A7G2CRQ4	-1.70947	0.00583706	527	0.000200246	0.000342316	Uncharacterized protein OS=Angomonas deanei OX=59799 GN=AGDE_14612 PE=4 SV=1
A0A7G2C9E2	-1.71381	0.0127053	355	0.000115549	0.000198029	Uncharacterized protein OS=Angomonas deanei OX=59799 GN=AGDE_13029 PE=4 SV=1
A0A7G2CJ38	-1.71579	0.00925488	502	1.49178e-05	2.55957e-05	Uncharacterized protein OS=Angomonas deanei OX=59799 GN=AGDE_13119 PE=4 SV=1
S9W5D7	-1.72531	0.000602729	941	0.000284613	0.000491046	Serine/threonine kinase OS=Angomonas deanei OX=59799 GN=AGDE_00093 PE=3 SV=1; Additional IDs concatenated into MaxParsimony group: S9U6H4
S9UXL6	-1.72837	0.00488839	135	0.00025623	0.000442859	Uncharacterized protein OS=Angomonas deanei OX=59799 GN=AGDE_04276 PE=4 SV=1
A0A7G2C3V2	-1.73127	0.0154822	559	0.000355397	0.000615289	Autophagy-related protein OS=Angomonas deanei OX=59799 GN=AGDE_16737 PE=3 SV=1
S9VKH2	-1.74181	0.0175449	448	3.67824e-05	6.40681e-05	Uncharacterized protein OS=Angomonas deanei OX=59799 GN=AGDE_02576 PE=4 SV=1
S9VJV2	-1.74931	0.0242374	73	0.000236515	0.000413737	Amastin-like surface protein-like protein OS=Angomonas deanei OX=59799 GN=AGDE_00277 PE=4 SV=1
A0A7G2C9F2	-1.81535	0.0423265	801	1.51833e-05	2.7563e-05	Calpain-like cysteine peptidase OS=Angomonas deanei OX=59799 GN=AGDE_14696 PE=3 SV=1; Additional IDs concatenated into MaxParsimony group: S9VEL1
A0A7G2CBV3	-1.83832	0.0398359	184	0.000176186	0.000323886	Uncharacterized protein OS=Angomonas deanei OX=59799 GN=AGDE_14544 PE=4 SV=1
A0A7G2CHV1	-1.86804	0.0126081	303	9.78611e+07	1.82808e-06	Mitochondrial DNA polymerase I protein C OS=Angomonas deanei OX=59799 GN=AGDE_11399 PE=4 SV=1
A0A7G2CRA4	-1.89464	0.0224922	237	3.85282e-05	7.29972e-05	Axonemal dynein intermediate chain protein OS=Angomonas deanei OX=59799 GN=AGDE_10068 PE=4 SV=1
A0A7G2CPY5	-1.9128	0.018786	14	5.83168e+08	1.11549e-05	Uncharacterized protein OS=Angomonas deanei OX=59799 GN=AGDE_08408 PE=4 SV=1
A0A7G2CMI6	-1.94055	0.0423433	460	0.000132435	0.000256997	Uncharacterized protein OS=Angomonas deanei OX=59799 GN=AGDE_14216 PE=4 SV=1
A0A7G2CF45	-1.94617	0.0421392	282	0.000189482	0.000368764	Uncharacterized protein OS=Angomonas deanei OX=59799 GN=AGDE_12373 PE=4 SV=1
A0A7G2CL90	-1.9472	0.0353733	223	9.39608e-05	0.000182961	Uncharacterized protein OS=Angomonas deanei OX=59799 GN=AGDE_05085 PE=4 SV=1
A0A7G2CHQ6	-1.9561	0.0308467	934	3.59224e-05	7.02677e-05	Tyrosyl-tRNA synthetase OS=Angomonas deanei OX=59799 GN=AGDE_06757 PE=4 SV=1; Additional IDs concatenated into MaxParsimony group: S9UJI8, S9UM08, S9VPW6
A0A7G2CF69	-1.9563	0.00082768	830	9.78924e-05	0.000191507	Aldehyde dehydrogenase (NAD+) OS=Angomonas deanei OX=59799 GN=AGDE_07525 PE=3 SV=1; Additional IDs concatenated into MaxParsimony group: S9VV65, S9V353
A0A7G2CI25	-1.98082	0.029073	989	1.53943e-05	3.04933e-05	Dynein heavy chain OS=Angomonas deanei OX=59799 GN=AGDE_00035 PE=4 SV=1; Additional IDs concatenated into MaxParsimony group: S9VER2
A0A7G2CLF7	-1.98199	0.00360966	692	1.25535e-05	2.48809e-05	Kinesin-like protein OS=Angomonas deanei OX=59799 GN=AGDE_06756 PE=3 SV=1; Additional IDs concatenated into MaxParsimony group: S9VPB0
A0A7G2CBU6	-2.06542	0.00396394	127	6.45984e+08	1.33423e-05	Serine/arginine repetitive matrix protein 1 OS=Angomonas deanei OX=59799 GN=AGDE_15032 PE=4 SV=1
A0A7G2CQ11	-2.095	0.0193909	1061	1.8192e-05	3.81121e-05	Calpain-like cysteine peptidase OS=Angomonas deanei OX=59799 GN=AGDE_09907 PE=4 SV=1
S9WVF2	-2.10776	7.56868e-05	52	0.000113266	0.000238737	NAD(P)-dependent steroid dehydrogenase-like protein OS=Angomonas deanei OX=59799 GN=AGDE_00475 PE=4 SV=1
A0A7G2CFN5	-2.13076	0.0276026	719	1.43645e-05	3.06073e-05	Uncharacterized protein OS=Angomonas deanei OX=59799 GN=AGDE_04903 PE=4 SV=1
A0A7G2CSZ9	-2.14701	0.00278869	85	0.000289587	0.000621745	Uncharacterized protein OS=Angomonas deanei OX=59799 GN=AGDE_14031 PE=4 SV=1
S9UJJ2	-2.14999	0.039778	860	3.83007e-05	8.23461e-05	Dihydrolipoamide dehydrogenase OS=Angomonas deanei OX=59799 GN=AGDE_10206 PE=4 SV=1; Additional IDs concatenated into MaxParsimony group: S9VK08
S9U932	-2.16591	0.0014852	675	0.000141215	0.000305859	Squalene monooxygenase OS=Angomonas deanei OX=59799 GN=AGDE_11267 PE=4 SV=1; Additional IDs concatenated into MaxParsimony group: S9X222
A0A7G2CDB7	-2.23425	0.0258842	523	1.29601e-05	2.8956e-05	Uncharacterized protein OS=Angomonas deanei OX=59799 GN=AGDE_12586 PE=4 SV=1
A0A7G2CG31	-2.24094	0.0284351	0	0.000176117	0.000394669	Phosphoglycerate kinase OS=Angomonas deanei OX=59799 GN=AGDE_10178 PE=3 SV=1
A0A7G2CTE1	-2.26458	0.00370736	212	5.79478e-06	1.31227e-05	AdoMet-dependent rRNA methyltransferase SPB1 OS=Angomonas deanei OX=59799 GN=AGDE_11112 PE=3 SV=1
A0A7G2C6D6	-2.2695	0.000276356	446	8.45366e-05	0.000191856	Beta-fructofuranosidase-like protein OS=Angomonas deanei OX=59799 GN=AGDE_13402 PE=4 SV=1
S9VCH4	-2.27384	0.00224319	1085	4.91966e-05	0.000111865	Uncharacterized protein OS=Angomonas deanei OX=59799 GN=AGDE_03331 PE=4 SV=1
A0A7G2CK06	-2.27686	0.0121328	414	6.82702e-05	0.000155442	Uncharacterized protein OS=Angomonas deanei OX=59799 GN=AGDE_15186 PE=4 SV=1
S9VVP5	-2.3295	0.0183002	107	2.89462e-05	6.74302e-05	Arf/Sar family, other OS=Angomonas deanei OX=59799 GN=AGDE_02866 PE=3 SV=1
A0A7G2C9M8	-2.34422	0.0114446	1	8.02648e-05	0.000188158	Uncharacterized protein OS=Angomonas deanei OX=59799 GN=AGDE_04832 PE=4 SV=1
A0A7G2C2I3	-2.42833	0.0371886	173	2.075e-05	5.03878e-05	Uncharacterized protein OS=Angomonas deanei OX=59799 GN=AGDE_16237 PE=4 SV=1
A0A7G2C4E1	-2.48835	0.0154552	67	2.69734e-05	6.71191e-05	Uncharacterized protein OS=Angomonas deanei OX=59799 GN=AGDE_15594 PE=3 SV=1
S9VDM6	-2.53885	0.0282186	524	6.23663e-05	0.000158339	Isomerase OS=Angomonas deanei OX=59799 GN=AGDE_05001 PE=3 SV=1
S9UX27	-2.54068	0.00496798	954	0.000211936	0.000538461	Pyruvate kinase OS=Angomonas deanei OX=59799 GN=AGDE_07337 PE=3 SV=1; Additional IDs concatenated into MaxParsimony group: S9W858, S9V352, S9V4C8, S9UU71, S9US63
A0A7G2C386	-2.5582	0.0385641	259	2.94855e-05	7.54297e-05	Sec14, cytosolic factor OS=Angomonas deanei OX=59799 GN=AGDE_12297 PE=4 SV=1
A0A7G2CTD7	-2.60013	0.02789	985	4.79593e-05	0.0001247	Glycerol dehydrogenase OS=Angomonas deanei OX=59799 GN=AGDE_17234 PE=4 SV=1; Additional IDs concatenated into MaxParsimony group: S9TQU9
A0A7G2CBX7	-2.60759	0.00525187	225	1.38966e-05	3.62365e-05	Calpain-like cysteine peptidase OS=Angomonas deanei OX=59799 GN=AGDE_13128 PE=3 SV=1
A0A7G2CH26	-2.61485	0.000540756	843	9.31404e-05	0.000243548	Sarcoplasmic reticulum glycoprotein OS=Angomonas deanei OX=59799 GN=AGDE_04813 PE=3 SV=1; Additional IDs concatenated into MaxParsimony group: S9TTP2
A0A7G2CSK6	-2.62058	0.0399794	234	2.35984e-05	6.18415e-05	Uncharacterized protein OS=Angomonas deanei OX=59799 GN=AGDE_02130 PE=4 SV=1
A0A7G2C7B7	-2.72609	0.00533208	600	0.000106036	0.000289063	Sarcoplasmic reticulum glycoprotein OS=Angomonas deanei OX=59799 GN=AGDE_12675 PE=3 SV=1
A0A7G2CTQ6	-2.75543	0.00221533	808	0.000165633	0.00045639	Ecotin OS=Angomonas deanei OX=59799 GN=AGDE_05655 PE=4 SV=1; Additional IDs concatenated into MaxParsimony group: S9VEJ0
A0A7G2C294	-2.76445	0.0206436	736	0.000160459	0.000443582	Threonine aldolase OS=Angomonas deanei OX=59799 GN=AGDE_16652 PE=4 SV=1
S9WFF0	-2.76564	0.0103022	1032	9.78993e-05	0.000270754	Fumarate hydratase, class I OS=Angomonas deanei OX=59799 GN=AGDE_06027 PE=4 SV=1
S9UBD7	-2.786	0.00177137	136	3.56472e-05	9.93131e-05	Dynein heavy chain OS=Angomonas deanei OX=59799 GN=AGDE_00278 PE=4 SV=1
A0A7G2CKU6	-2.81079	0.0103199	302	1.67783e-05	4.71602e-05	Surface antigen-like protein OS=Angomonas deanei OX=59799 GN=AGDE_16514 PE=4 SV=1
A0A7G2CGP5	-2.83928	0.0326847	870	5.47669e+08	1.55499e-05	Glycerol-3-phosphate dehydrogenase OS=Angomonas deanei OX=59799 GN=AGDE_08538 PE=4 SV=1
A0A7G2CR09	-2.92447	0.0120891	778	0.000130107	0.000380494	Metacaspase OS=Angomonas deanei OX=59799 GN=AGDE_00208 PE=4 SV=1; Additional IDs concatenated into MaxParsimony group: S9UXA8, S9W7I3, S9UCA1, S9VC37, S9UQ14, S9WJR7
A0A7G2CV59	-2.97031	0.0376363	340	6.62889e-05	0.000196898	Fatty acid hydroxylase family protein OS=Angomonas deanei OX=59799 GN=AGDE_06949 PE=3 SV=1
A0A7G2CPM4	-3.01689	0.026216	174	9.01641e+08	2.72016e-05	Uncharacterized protein OS=Angomonas deanei OX=59799 GN=AGDE_14208 PE=4 SV=1
A0A7G2CLG1	-3.04862	0.0313124	926	9.15039e-05	0.000278961	Adenylate kinase OS=Angomonas deanei OX=59799 GN=AGDE_07226 PE=3 SV=1; Additional IDs concatenated into MaxParsimony group: S9VKV5
A0A7G2C4Q6	-3.09066	0.00165267	562	5.55565e-05	0.000171706	Uncharacterized protein OS=Angomonas deanei OX=59799 GN=AGDE_13375 PE=4 SV=1
A0A7G2CR79	-3.35912	0.00634139	1055	5.28444e+08	1.77511e-05	Uncharacterized protein OS=Angomonas deanei OX=59799 GN=AGDE_00056 PE=4 SV=1; Additional IDs concatenated into MaxParsimony group: S9TQX7
A0A7G2C5Q1	-3.38832	0.00927903	991	7.81528e-05	0.000264806	N-ethylmaleimide reductase OS=Angomonas deanei OX=59799 GN=AGDE_07190 PE=4 SV=1; Additional IDs concatenated into MaxParsimony group: S9VS26
A0A7G2CDA8	-3.43529	0.000724557	116	6.30987e-05	0.000216762	F-box and leucine-richprotein 14 OS=Angomonas deanei OX=59799 GN=AGDE_15771 PE=4 SV=1
S9VCL4	-3.56427	0.0401679	367	2.76496e+08	9.85505e-06	AP complex subunit beta OS=Angomonas deanei OX=59799 GN=AGDE_14467 PE=3 SV=1
A0A7G2CS49	-3.72364	0.0060976	526	1.83586e-05	6.8361e-05	Aldehyde dehydrogenase (NAD+) OS=Angomonas deanei OX=59799 GN=AGDE_06691 PE=3 SV=1
A0A7G2C597	-3.92055	0.00211642	653	1.07447e-05	4.21252e-05	Uncharacterized protein OS=Angomonas deanei OX=59799 GN=AGDE_13510 PE=4 SV=1
A0A7G2CJ53	-3.92795	0.00147144	1023	4.07542e-05	0.00016008	Uncharacterized protein OS=Angomonas deanei OX=59799 GN=AGDE_11324 PE=4 SV=1; Additional IDs concatenated into MaxParsimony group: S9VIR6
A0A7G2CHE1	-4.19291	0.042378	781	2.02565e-05	8.49338e-05	Cytochrome-b5 reductase OS=Angomonas deanei OX=59799 GN=AGDE_02028 PE=4 SV=1; Additional IDs concatenated into MaxParsimony group: S9W637, S9V4X8
A0A7G2C963	-4.21548	0.000683067	802	5.54676e-05	0.000233822	Uncharacterized protein OS=Angomonas deanei OX=59799 GN=AGDE_03013 PE=3 SV=1
A0A7G2CPU4	-4.27192	0.0170874	688	4.61285e+08	1.97057e-05	Tetratricopeptidedomain 21B OS=Angomonas deanei OX=59799 GN=AGDE_08444 PE=4 SV=1; Additional IDs concatenated into MaxParsimony group: S9UYZ7
A0A7G2CMD2	-4.58512	0.0242763	764	2.50417e-05	0.000114819	Intraflagellar transport protein 172 OS=Angomonas deanei OX=59799 GN=AGDE_08946 PE=4 SV=1; Additional IDs concatenated into MaxParsimony group: S9UZ63, S9TKW1
S9U2J8	-4.63815	0.0237748	689	5.53428e+08	2.56688e-05	Methionine synthase OS=Angomonas deanei OX=59799 GN=AGDE_09151 PE=4 SV=1
A0A7G2CIY2	-4.65153	0.00115795	1026	0.000124445	0.000578859	Phenylalanine-4-hydroxylase OS=Angomonas deanei OX=59799 GN=AGDE_05815 PE=4 SV=1; Additional IDs concatenated into MaxParsimony group: S9WVS7
S9UA41	-4.71308	0.0165082	2	3.84405e-05	0.000181173	Uncharacterized protein OS=Angomonas deanei OX=59799 GN=AGDE_10684 PE=4 SV=1
A0A7G2CHP1	-4.82298	0.00748	124	3.7087e+06	1.7887e-06	Ras-like small GTPase OS=Angomonas deanei OX=59799 GN=AGDE_15176 PE=4 SV=1
A0A7G2CIU5	-5.1226	0.0176021	179	0.000100573	0.000515196	Inhibitor of cysteine peptidase OS=Angomonas deanei OX=59799 GN=AGDE_03308 PE=4 SV=1
S9UNZ3	-5.37826	8.54965e-05	961	6.75483e-05	0.000363292	Short chain dehydrogenase OS=Angomonas deanei OX=59799 GN=AGDE_05486 PE=3 SV=1; Additional IDs concatenated into MaxParsimony group: S9UNZ3, S9UQK9
A0A7G2CAT8	-5.56272	0.024317	1025	2.08015e-05	0.000115713	L-ascorbate peroxidase (Fragment) OS=Angomonas deanei OX=59799 GN=AGDE_08416 PE=3 SV=1
S9UC65	-5.58659	0.00661068	955	2.28291e-05	0.000127537	Dihydrolipoamide dehydrogenase OS=Angomonas deanei OX=59799 GN=AGDE_00155 PE=4 SV=1; Additional IDs concatenated into MaxParsimony group: S9VSH1, S9VKI9
S9ULZ0	-5.81695	0.000221016	723	6.45594e-05	0.000375539	Stearoyl-CoA desaturase (Delta-9 desaturase) OS=Angomonas deanei OX=59799 GN=AGDE_09867 PE=4 SV=1; Additional IDs concatenated into MaxParsimony group: S9VC35
A0A7G2CHZ5	-5.92564	0.0342309	698	2.1516e-05	0.000127496	RNA-binding protein OS=Angomonas deanei OX=59799 GN=AGDE_10408 PE=4 SV=1
A0A7G2CS99	-6.10008	0.019685	180	1.7967e-05	0.0001096	Cation-transporting ATPase OS=Angomonas deanei OX=59799 GN=AGDE_14605 PE=3 SV=1
S9VD71	-6.42168	0.0192047	402	7.87412e-05	0.000505651	Uncharacterized protein OS=Angomonas deanei OX=59799 GN=AGDE_04985 PE=4 SV=1
A0A7G2C733	-6.87048	0.00468511	975	1.57238e+08	1.0803e-05	Calpain-like cysteine peptidase OS=Angomonas deanei OX=59799 GN=AGDE_12279 PE=4 SV=1; Additional IDs concatenated into MaxParsimony group: S9UB56
A0A7G2CPC2	-7.479	0.000318223	1022	1.40656e-05	0.000105196	Rab GDP dissociation inhibitor OS=Angomonas deanei OX=59799 GN=AGDE_07429 PE=3 SV=1; Additional IDs concatenated into MaxParsimony group: S9V3B4
A0A7G2C8Y1	-7.75583	0.0438552	256	4.65769e+08	3.61242e-05	Calpain cysteine peptidase OS=Angomonas deanei OX=59799 GN=AGDE_10938 PE=4 SV=1
A0A7G2CVJ4	-7.98107	0.00206203	977	1.99321e+08	1.5908e-05	Uncharacterized protein OS=Angomonas deanei OX=59799 GN=AGDE_08999 PE=4 SV=1; Additional IDs concatenated into MaxParsimony group: S9W1B6
A0A7G2CDV8	-8.79215	0.00593346	213	2.92327e+08	2.57018e-05	Uncharacterized protein OS=Angomonas deanei OX=59799 GN=AGDE_12593 PE=4 SV=1
A0A7G2C208	-8.99531	0.0392838	290	3.19483e+08	2.87385e-05	Uncharacterized protein OS=Angomonas deanei OX=59799 GN=AGDE_16465 PE=4 SV=1
A0A7G2CDV1	-12.4446	0.00246073	532	4.47624e-06	5.57052e-05	Uncharacterized protein OS=Angomonas deanei OX=59799 GN=AGDE_13242 PE=4 SV=1
A0A7G2C7C5	-29.3181	0.000115609	859	7.23984e-06	0.000212258	Cytochrome p450-like protein OS=Angomonas deanei OX=59799 GN=AGDE_09555 PE=3 SV=1; Additional IDs concatenated into MaxParsimony group: S9U3J9
A0A7G2C807	-60.5627	0.0087592	384	2.41669e+08	0.000146361	Calpain-like cysteine peptidase OS=Angomonas deanei OX=59799 GN=AGDE_16510 PE=4 SV=1

## Sheet: Blue
Uniprot ID	Fold Change	p-Value	GPI (Index in the sparse matrix)	Signal(AdApo)	Signal(AdWt)	Description
A0A7G2C3Y5	159.425	0.172537	1058	0.000436091	2.73539e-06	Oligopeptidase B OS=Angomonas deanei OX=59799 GN=AGDE_06332 PE=4 SV=1; Additional IDs concatenated into MaxParsimony group: S9W9C3
A0A7G2CMS9	31.9349	0.245756	595	0.000108708	3.40405e-06	Acyl-CoA binding protein OS=Angomonas deanei OX=59799 GN=AGDE_11471 PE=4 SV=1
A0A7G2CI76	15.5451	0.188789	19	0.00028775	1.85107e-05	Uncharacterized protein OS=Angomonas deanei OX=59799 GN=AGDE_15212 PE=4 SV=1
A0A7G2CWS3	13.8357	0.0456813	201	9.46155e-05	6.83852e-06	Uncharacterized protein OS=Angomonas deanei OX=59799 GN=AGDE_07451 PE=4 SV=1
S9VBU1	8.5995	0.0491286	492	0.000175081	2.03594e-05	Elongation factor Ts, mitochondrial OS=Angomonas deanei OX=59799 GN=AGDE_01669 PE=3 SV=1
A0A7G2CMJ6	7.8341	0.0456397	397	8.57364e-05	1.0944e-05	Putative RNA-binding protein OS=Angomonas deanei OX=59799 GN=AGDE_11144 PE=4 SV=1
A0A7G2C2C0	5.96138	0.137156	884	1.95801e-05	3.28449e-06	Uncharacterized protein OS=Angomonas deanei OX=59799 GN=AGDE_12315 PE=4 SV=1; Additional IDs concatenated into MaxParsimony group: S9V9B7
A0A7G2CH97	4.49302	0.143733	848	7.30839e-05	1.62661e-05	Kinesin-like protein OS=Angomonas deanei OX=59799 GN=AGDE_10634 PE=3 SV=1; Additional IDs concatenated into MaxParsimony group: S9U928
A0A7G2CFN5	4.37425	0.237943	288	0.000131301	3.00168e-05	Dynein heavy chain OS=Angomonas deanei OX=59799 GN=AGDE_15023 PE=4 SV=1
S9V8Y1	4.08557	0.188341	571	0.000201376	4.92895e-05	Uncharacterized protein OS=Angomonas deanei OX=59799 GN=AGDE_03946 PE=4 SV=1
A0A7G2C755	3.98652	0.112811	545	2.33551e-05	5.85852e-06	Uncharacterized protein OS=Angomonas deanei OX=59799 GN=AGDE_05999 PE=4 SV=1
S9WGT8	3.75378	0.119918	540	0.000104794	2.7917e-05	Uncharacterized protein OS=Angomonas deanei OX=59799 GN=AGDE_01969 PE=4 SV=1
A0A7G2CJU4	3.56846	0.229255	321	0.000967304	0.00027107	Immunodominant antigen OS=Angomonas deanei OX=59799 GN=AGDE_07889 PE=4 SV=1
A0A7G2C9W5	3.55394	0.0517672	260	8.02543e-05	2.25818e-05	Clan MH, family M20, peptidase T-like metallopeptidase OS=Angomonas deanei OX=59799 GN=AGDE_14945 PE=4 SV=1
A0A7G2CH63	3.51877	0.2086	189	2.0797e-05	5.91032e-06	Kinesin OS=Angomonas deanei OX=59799 GN=AGDE_15134 PE=4 SV=1
S9WKZ0	3.50937	0.0554627	370	3.83946e-05	1.09406e-05	Multifunctional methyltransferase subunit TRM112 OS=Angomonas deanei OX=59799 GN=AGDE_01915 PE=4 SV=1
S9WUB5	3.43523	0.12378	369	0.000305859	8.90361e-05	HSP20 family protein OS=Angomonas deanei OX=59799 GN=AGDE_00877 PE=3 SV=1
A0A7G2CKI5	3.22659	0.0801657	565	1.93621e-05	6.00079e-06	Uncharacterized protein OS=Angomonas deanei OX=59799 GN=AGDE_01548 PE=4 SV=1
A0A7G2CBB2	3.19883	0.122429	851	3.73456e-05	1.16748e-05	Cyclopropane-fatty-acyl-phospholipid synthase OS=Angomonas deanei OX=59799 GN=AGDE_05562 PE=4 SV=1; Additional IDs concatenated into MaxParsimony group: S9V6A0
A0A7G2CGM4	3.16626	0.0715404	193	3.50157e-05	1.1059e-05	Aromatic-L-amino-acid decarboxylase OS=Angomonas deanei OX=59799 GN=AGDE_03408 PE=3 SV=1
S9WXH8	3.01269	0.100904	909	4.20535e-05	1.39588e-05	20S proteasome subunit beta 3 OS=Angomonas deanei OX=59799 GN=AGDE_02154 PE=4 SV=1; Additional IDs concatenated into MaxParsimony group: S9VSN0
S9V512	2.96326	0.102412	315	2.04116e-05	6.88824e-06	Uncharacterized protein OS=Angomonas deanei OX=59799 GN=AGDE_07073 PE=4 SV=1
A0A7G2CUS7	2.74619	0.0688014	298	1.07072e-05	3.89891e-06	Pumillio protein 10 OS=Angomonas deanei OX=59799 GN=AGDE_13793 PE=4 SV=1
A0A7G2CPJ1	2.58384	0.113332	469	1.09018e-05	4.21924e-06	Receptor-type adenylate cyclase OS=Angomonas deanei OX=59799 GN=AGDE_11806 PE=4 SV=1
A0A7G2C9W7	2.49158	0.111627	71	7.20401e-05	2.89134e-05	Uncharacterized protein OS=Angomonas deanei OX=59799 GN=AGDE_03179 PE=4 SV=1
A0A7G2C4D4	2.48443	0.25613	868	2.12205e-05	8.5414e-06	Doublecortin and CaM kinase-like 1 OS=Angomonas deanei OX=59799 GN=AGDE_01273 PE=3 SV=1; Additional IDs concatenated into MaxParsimony group: S9U7I9, S9UG47
A0A7G2CMI7	2.47979	0.127368	330	9.2623e-05	3.73512e-05	Uncharacterized protein OS=Angomonas deanei OX=59799 GN=AGDE_15898 PE=4 SV=1
S9V931	2.44044	0.151197	631	2.84527e-05	1.16588e-05	Uncharacterized protein OS=Angomonas deanei OX=59799 GN=AGDE_04396 PE=4 SV=1
S9VI01	2.28156	0.15448	680	0.00185754	0.000814152	Small subunit ribosomal protein S14e OS=Angomonas deanei OX=59799 GN=AGDE_01511 PE=3 SV=1; Additional IDs concatenated into MaxParsimony group: S9VP56
S9U6D8	2.27668	0.104486	913	2.97041e-05	1.30471e-05	Translation initiation factor 3 subunit L OS=Angomonas deanei OX=59799 GN=AGDE_02005 PE=4 SV=1; Additional IDs concatenated into MaxParsimony group: S9VGX5
A0A7G2CP38	2.24963	0.118192	66	5.23276e-05	2.32606e-05	Leucyl aminopeptidase OS=Angomonas deanei OX=59799 GN=AGDE_12208 PE=4 SV=1
S9VNU3	2.23757	0.0737216	150	4.75119e-05	2.12337e-05	Uncharacterized protein OS=Angomonas deanei OX=59799 GN=AGDE_03802 PE=4 SV=1
A0A7G2CQH3	2.14697	0.099999	642	1.65283e-05	7.69842e-06	Coatomer subunit beta' OS=Angomonas deanei OX=59799 GN=AGDE_13206 PE=3 SV=1
A0A7G2CAV2	2.04909	0.101373	594	0.000155835	7.60506e-05	Uncharacterized protein OS=Angomonas deanei OX=59799 GN=AGDE_10730 PE=4 SV=1
A0A7G2CS61	2.02993	0.115119	748	0.000100883	4.96976e-05	Kynureninase OS=Angomonas deanei OX=59799 GN=KYNU PE=3 SV=1; Additional IDs concatenated into MaxParsimony group: S9U9H5
A0A7G2CB13	1.98178	0.312934	607	0.000135271	6.82572e-05	Uncharacterized protein OS=Angomonas deanei OX=59799 GN=AGDE_15928 PE=4 SV=1
A0A7G2CKC1	1.95786	0.178459	337	8.60759e+08	4.39643e-06	EF hand OS=Angomonas deanei OX=59799 GN=AGDE_10759 PE=4 SV=1
S9WXR3	1.9416	0.0674379	743	0.000298243	0.000153607	Cytochrome c oxidase VIII (COX VIII) OS=Angomonas deanei OX=59799 GN=AGDE_03061 PE=4 SV=1; Additional IDs concatenated into MaxParsimony group: S9X5D5
A0A7G2CA80	1.93974	0.215112	643	1.61873e-05	8.34508e-06	Uncharacterized protein OS=Angomonas deanei OX=59799 GN=AGDE_06030 PE=4 SV=1
A0A7G2CH70	1.93551	0.112883	270	9.61155e+08	4.96589e-06	Uncharacterized protein OS=Angomonas deanei OX=59799 GN=AGDE_12952 PE=4 SV=1
A0A7G2C850	1.92984	0.0901394	606	5.72569e-05	2.96692e-05	Uncharacterized protein OS=Angomonas deanei OX=59799 GN=AGDE_08496 PE=3 SV=1
A0A7G2CHX1	1.92313	0.158887	426	0.000344268	0.000179014	Uncharacterized protein OS=Angomonas deanei OX=59799 GN=AGDE_00017 PE=4 SV=1
S9VNB3	1.92262	0.141913	294	2.69243e-05	1.40039e-05	Uncharacterized protein OS=Angomonas deanei OX=59799 GN=AGDE_03695 PE=4 SV=1
A0A7G2C957	1.88664	0.0513193	118	7.34947e-05	3.89554e-05	Uncharacterized protein OS=Angomonas deanei OX=59799 GN=AGDE_14742 PE=4 SV=1
A0A7G2C9A2	1.87366	0.0778487	706	5.39171e+08	2.87764e-06	Intraflagellar transport 140 OS=Angomonas deanei OX=59799 GN=AGDE_07250 PE=4 SV=1; Additional IDs concatenated into MaxParsimony group: S9WQP6
A0A7G2CP10	1.85374	0.295315	542	2.23847e-05	1.20754e-05	Uncharacterized protein OS=Angomonas deanei OX=59799 GN=AGDE_09727 PE=4 SV=1
A0A7G2CH70	1.84841	0.183872	79	2.85567e-05	1.54493e-05	Uncharacterized protein OS=Angomonas deanei OX=59799 GN=AGDE_12955 PE=4 SV=1
A0A7G2CQ30	1.83182	0.145815	731	0.00256395	0.00139968	Large subunit ribosomal protein L32e OS=Angomonas deanei OX=59799 GN=AGDE_02491 PE=4 SV=1
A0A7G2CG78	1.80523	0.221079	356	0.00359263	0.00199013	Peptide-methionine (S)-S-oxide reductase OS=Angomonas deanei OX=59799 GN=AGDE_01387 PE=4 SV=1
A0A7G2C268	1.79892	0.0720133	711	8.39647e-06	4.6675e-06	Uncharacterized protein OS=Angomonas deanei OX=59799 GN=AGDE_15934 PE=4 SV=1
A0A7G2CTA8	1.79223	0.291488	924	5.40947e+08	3.01828e-06	Uncharacterized protein OS=Angomonas deanei OX=59799 GN=AGDE_10239 PE=4 SV=1
S9UHM1	1.77303	0.179854	877	1.1804e-05	6.65754e-06	DNA repair protein RAD51 homolog OS=Angomonas deanei OX=59799 GN=AGDE_08861 PE=3 SV=1; Additional IDs concatenated into MaxParsimony group: S9VJ38
A0A7G2CV58	1.74127	0.105485	525	9.63124e-05	5.53115e-05	D-amino-acid dehydrogenase OS=Angomonas deanei OX=59799 GN=AGDE_15734 PE=4 SV=1
A0A7G2CSB3	1.69398	0.144476	191	2.32626e-05	1.37325e-05	Uncharacterized protein OS=Angomonas deanei OX=59799 GN=AGDE_00306 PE=4 SV=1
S9VCT4	1.69274	0.150587	576	3.88348e-05	2.29419e-05	Protein phosphatase 2C OS=Angomonas deanei OX=59799 GN=AGDE_05066 PE=4 SV=1
A0A7G2C9E2	1.68701	0.0839132	514	0.00033348	0.000197675	Uncharacterized protein OS=Angomonas deanei OX=59799 GN=AGDE_13028 PE=4 SV=1
A0A7G2CBJ5	1.68	0.0834938	1045	1.63669e+08	9.74216e-07	WDdomain 19 OS=Angomonas deanei OX=59799 GN=AGDE_08570 PE=4 SV=1; Additional IDs concatenated into MaxParsimony group: S9W1Z5
A0A7G2C5Z1	1.66512	0.0984797	1050	1.10769e-05	6.65232e-06	NADH-dependent fumarate reductase OS=Angomonas deanei OX=59799 GN=AGDE_10127 PE=4 SV=1
A0A7G2CDS7	1.64147	0.24061	906	1.71543e-05	1.04505e-05	Uncharacterized protein OS=Angomonas deanei OX=59799 GN=AGDE_04625 PE=4 SV=1; Additional IDs concatenated into MaxParsimony group: S9V6N7, S9VZE2
S9WJZ1	1.62332	0.275416	399	3.20924e-05	1.97696e-05	Uncharacterized protein OS=Angomonas deanei OX=59799 GN=AGDE_07012 PE=4 SV=1
A0A7G2CJV6	1.61559	0.210475	575	1.52212e-05	9.42145e-06	Uncharacterized protein OS=Angomonas deanei OX=59799 GN=AGDE_14306 PE=4 SV=1
A0A7G2CDJ6	1.6123	0.272264	935	7.25275e-05	4.49838e-05	S-adenosylmethionine synthase OS=Angomonas deanei OX=59799 GN=AGDE_08517 PE=4 SV=1
A0A7G2CNR8	1.61083	0.335426	701	8.2316e+08	5.11017e-06	D-lactate dehydrogenase (Cytochrome) OS=Angomonas deanei OX=59799 GN=AGDE_02877 PE=4 SV=1; Additional IDs concatenated into MaxParsimony group: S9VDQ7
A0A7G2C2A2	1.60472	0.122609	64	0.000569863	0.000355116	Uncharacterized protein OS=Angomonas deanei OX=59799 GN=AGDE_03245 PE=4 SV=1
A0A7G2C4J4	1.58687	0.149436	482	4.909e+08	3.09351e-06	Insulysin OS=Angomonas deanei OX=59799 GN=AGDE_09852 PE=4 SV=1
A0A7G2CL99	1.57342	0.222319	342	8.82114e+08	5.60634e-06	Carbonic anhydrase-like protein OS=Angomonas deanei OX=59799 GN=AGDE_12832 PE=4 SV=1
A0A7G2CEB3	1.57194	0.314695	250	4.5876e-05	2.91843e-05	Uncharacterized protein OS=Angomonas deanei OX=59799 GN=AGDE_15238 PE=4 SV=1
A0A7G2C996	1.56201	0.142801	160	3.11892e-05	1.99673e-05	Uncharacterized protein OS=Angomonas deanei OX=59799 GN=AGDE_13052 PE=4 SV=1
A0A7G2C135	1.55554	0.148778	125	9.62138e+08	6.18524e-06	Protein transport protein SEC24 OS=Angomonas deanei OX=59799 GN=AGDE_12901 PE=4 SV=1
G1C9S0	1.54297	0.394968	799	0.000128749	8.34425e-05	Coproporphyrinogen III oxidase OS=Angomonas deanei OX=59799 GN=AGDE_03552 PE=3 SV=1; Additional IDs concatenated into MaxParsimony group: G1C9S0, S9VCS2, S9VFU9
A0A7G2C2D7	1.53995	0.174911	819	7.92715e-05	5.14766e-05	Protoporphyrinogen oxidase-like protein OS=Angomonas deanei OX=59799 GN=AGDE_00923 PE=4 SV=1; Additional IDs concatenated into MaxParsimony group: Reverse_S9TSF0
A0A7G2CLT5	1.53085	0.286004	889	6.77757e-05	4.42733e-05	Alanine transaminase OS=Angomonas deanei OX=59799 GN=AGDE_05411 PE=4 SV=1; Additional IDs concatenated into MaxParsimony group: S9W6W0, S9VGY8
A0A7G2CFI1	1.52064	0.138134	927	2.28074e-05	1.49985e-05	Uncharacterized protein OS=Angomonas deanei OX=59799 GN=AGDE_01884 PE=4 SV=1; Additional IDs concatenated into MaxParsimony group: S9VXB4
A0A7G2CU93	1.51072	0.110278	454	8.43637e-05	5.58432e-05	Kinesin K39 OS=Angomonas deanei OX=59799 GN=AGDE_13782 PE=4 SV=1
S9WFA3	1.4979	0.125214	51	0.00187384	0.00125098	Uncharacterized protein OS=Angomonas deanei OX=59799 GN=AGDE_01894 PE=4 SV=1
S9VRH0	1.49645	0.318586	598	1.37534e-05	9.19067e-06	Programmed cell death 6-interacting protein OS=Angomonas deanei OX=59799 GN=AGDE_00432 PE=4 SV=1
S9VDK8	1.48145	0.0663537	32	0.00138421	0.00093436	Electron transfer flavoprotein beta subunit OS=Angomonas deanei OX=59799 GN=AGDE_00054 PE=4 SV=1
S9WWH4	1.4639	0.0840788	872	2.76972e-05	1.89201e-05	Succinate-semialdehyde dehydrogenase (NADP+) OS=Angomonas deanei OX=59799 GN=AGDE_07555 PE=3 SV=1; Additional IDs concatenated into MaxParsimony group: S9WWH4
S9WW64	1.46366	0.0651944	494	0.00101315	0.000692205	Uncharacterized protein OS=Angomonas deanei OX=59799 GN=AGDE_03683 PE=4 SV=1
A0A7G2CDR2	1.45992	0.333609	534	6.80137e+08	4.65871e-06	Uncharacterized protein OS=Angomonas deanei OX=59799 GN=AGDE_15135 PE=4 SV=1
A0A7G2CLX3	1.45382	0.352304	815	4.47434e+08	3.07763e-06	Uncharacterized protein OS=Angomonas deanei OX=59799 GN=AGDE_06364 PE=4 SV=1; Additional IDs concatenated into MaxParsimony group: S9WJ55, S9UVL6
S9VCR3	1.45347	0.0558984	625	0.000511981	0.000352247	Translation initiation factor 3 subunit K OS=Angomonas deanei OX=59799 GN=AGDE_03225 PE=4 SV=1
S9VU26	1.45091	0.0620602	228	0.000353345	0.000243533	Tryparedoxin-like protein OS=Angomonas deanei OX=59799 GN=AGDE_04239 PE=4 SV=1
A0A0C5K7Y7	1.44802	0.271579	155	8.47994e-05	5.85624e-05	Myo-inositol-1-phosphate synthase OS=Angomonas deanei OX=59799 GN=AGDE_15370 PE=4 SV=1
A0A7G2CEM3	1.43435	0.153217	805	4.27117e-05	2.97777e-05	Adenosine kinase OS=Angomonas deanei OX=59799 GN=AGDE_05156 PE=4 SV=1; Additional IDs concatenated into MaxParsimony group: S9WD64
A0A7G2C1Q6	1.42518	0.197426	661	5.80835e-05	4.07551e-05	Uncharacterized protein OS=Angomonas deanei OX=59799 GN=AGDE_15573 PE=4 SV=1
A0A7G2CJS9	1.42423	0.20609	581	0.000169292	0.000118865	5'-3' exoribonuclease 1 OS=Angomonas deanei OX=59799 GN=AGDE_13669 PE=4 SV=1
A0A7G2CU91	1.4022	0.281839	304	2.33619e-05	1.66609e-05	Uncharacterized protein OS=Angomonas deanei OX=59799 GN=AGDE_04880 PE=4 SV=1
S9VMA6	1.39668	0.117352	246	0.000649896	0.000465316	Glycine cleavage system H protein OS=Angomonas deanei OX=59799 GN=AGDE_00059 PE=3 SV=1
A0A7G2C7X6	1.38742	0.0647521	744	0.000180077	0.000129793	Glutathione peroxidase OS=Angomonas deanei OX=59799 GN=AGDE_09436 PE=3 SV=1
S9WXP7	1.38734	0.0789652	112	0.000170955	0.000123225	Serine/threonine-protein phosphatase 4 regulatory subunit 1 OS=Angomonas deanei OX=59799 GN=AGDE_00133 PE=4 SV=1
S9VIY8	1.38661	0.138193	751	7.58247e+08	5.46834e-06	ATP-dependent RNA helicase OS=Angomonas deanei OX=59799 GN=AGDE_12272 PE=4 SV=1; Additional IDs concatenated into MaxParsimony group: S9W6M4
S9W0P9	1.38605	0.213583	474	0.000256973	0.0001854	Vacuolar transporter chaperone OS=Angomonas deanei OX=59799 GN=AGDE_01467 PE=4 SV=1
S9WQG0	1.38577	0.0713363	72	0.000169667	0.000122436	Ran-binding protein 1 OS=Angomonas deanei OX=59799 GN=AGDE_01531 PE=4 SV=1
S9VIL8	1.38221	0.296692	853	9.77189e+08	7.06975e-06	Cyclin-dependent kinase OS=Angomonas deanei OX=59799 GN=AGDE_03274 PE=3 SV=1; Additional IDs concatenated into MaxParsimony group: S9U6U2, S9WRT7, S9WNL5
A0A7G2C4T1	1.38146	0.360371	117	6.94181e-05	5.02497e-05	Uncharacterized protein OS=Angomonas deanei OX=59799 GN=AGDE_07911 PE=4 SV=1
S9VWK7	1.37819	0.0522934	693	0.000815975	0.000592063	Ubiquinol-cytochrome c reductase subunit 7 OS=Angomonas deanei OX=59799 GN=AGDE_01857 PE=4 SV=1; Additional IDs concatenated into MaxParsimony group: S9V1V5
A0A7G2CDY4	1.37502	0.125353	341	6.01773e-05	4.37647e-05	Uncharacterized protein OS=Angomonas deanei OX=59799 GN=AGDE_12534 PE=4 SV=1
A0A7G2C9A8	1.37047	0.298909	268	0.000555748	0.000405516	Uncharacterized protein OS=Angomonas deanei OX=59799 GN=AGDE_01346 PE=4 SV=1
S9ULY6	1.37018	0.292283	674	0.000533009	0.000389007	Large subunit ribosomal protein L7e OS=Angomonas deanei OX=59799 GN=AGDE_08741 PE=4 SV=1
A0A7G2BYQ6	1.36917	0.25909	746	1.4385e-05	1.05064e-05	Adenylate kinase OS=Angomonas deanei OX=59799 GN=AGDE_03555 PE=3 SV=1; Additional IDs concatenated into MaxParsimony group: S9WBS3
S9VMZ3	1.36874	0.235569	306	0.000178843	0.000130662	Methylmalonyl-CoA epimerase OS=Angomonas deanei OX=59799 GN=AGDE_01670 PE=4 SV=1
S9VKL4	1.36866	0.125905	980	0.00458149	0.00334742	Large subunit ribosomal protein L18e OS=Angomonas deanei OX=59799 GN=AGDE_00579 PE=4 SV=1; Additional IDs concatenated into MaxParsimony group: S9VQV7
S9V767	1.35982	0.051239	821	0.000965104	0.000709731	Uncharacterized protein OS=Angomonas deanei OX=59799 GN=AGDE_05052 PE=4 SV=1; Additional IDs concatenated into MaxParsimony group: S9VNY7
A0A7G2CDI8	1.35436	0.21526	88	0.000117926	8.70714e-05	D-lactate dehydrogenase (Cytochrome) OS=Angomonas deanei OX=59799 GN=AGDE_09211 PE=4 SV=1
A0A7G2C0T1	1.3496	0.0602299	264	0.00019781	0.00014657	Ribose-phosphate pyrophosphokinase OS=Angomonas deanei OX=59799 GN=AGDE_04066 PE=4 SV=1
A0A7G2BZN2	1.33697	0.129033	780	0.00018811	0.000140699	Translation initiation factor 3 subunit I OS=Angomonas deanei OX=59799 GN=AGDE_01443 PE=4 SV=1; Additional IDs concatenated into MaxParsimony group: S9VL85
A0A7G2CNE7	1.33506	0.0597415	318	0.00154837	0.00115978	Uncharacterized protein OS=Angomonas deanei OX=59799 GN=AGDE_08498 PE=4 SV=1
A0A7G2C6Z4	-1.30287	0.0656542	623	0.000267458	0.000348463	Uncharacterized protein OS=Angomonas deanei OX=59799 GN=AGDE_05726 PE=4 SV=1
S9VD24	-1.32871	0.127057	1070	3.23862e-05	4.3032e-05	Radial spoke protein 3 OS=Angomonas deanei OX=59799 GN=AGDE_00210 PE=4 SV=1; Additional IDs concatenated into MaxParsimony group: S9WLP2
A0A7G2CK52	-1.33098	0.0984678	209	0.000809332	0.00107721	Uncharacterized protein OS=Angomonas deanei OX=59799 GN=AGDE_14056 PE=4 SV=1
A0A7G2BYM7	-1.34732	0.140654	828	6.80219e-05	9.16471e-05	Carbamoyl-phosphate synthase OS=Angomonas deanei OX=59799 GN=AGDE_00382 PE=4 SV=1; Additional IDs concatenated into MaxParsimony group: S9VE41
A0A7G2C9D3	-1.35636	0.14616	638	2.14925e-05	2.91517e-05	Glutamate 5-kinase OS=Angomonas deanei OX=59799 GN=AGDE_00163 PE=4 SV=1
A0A7G2CMP7	-1.35648	0.0838692	186	0.000468736	0.00063583	Uncharacterized protein OS=Angomonas deanei OX=59799 GN=AGDE_15076 PE=4 SV=1
A0A7G2CD63	-1.36146	0.119292	659	1.28705e-05	1.75226e-05	Nucleolar protein 8 OS=Angomonas deanei OX=59799 GN=AGDE_13552 PE=4 SV=1
A0A7G2C665	-1.37028	0.133774	138	0.000448813	0.000615001	Cellular nucleic acid-binding protein OS=Angomonas deanei OX=59799 GN=AGDE_11992 PE=4 SV=1
A0A7G2CL75	-1.37157	0.0962686	550	0.00321573	0.0044106	Uncharacterized protein OS=Angomonas deanei OX=59799 GN=AGDE_13824 PE=4 SV=1
A0A7G2C0D3	-1.37611	0.333595	215	9.23922e+08	1.27142e-05	Trypanothione synthetase-like protein OS=Angomonas deanei OX=59799 GN=AGDE_00137 PE=4 SV=1
A0A7G2CP00	-1.37703	0.404416	327	1.82334e-05	2.51079e-05	Uncharacterized protein OS=Angomonas deanei OX=59799 GN=AGDE_11212 PE=4 SV=1
A0A7G2CT90	-1.37984	0.246296	203	0.000234541	0.000323628	Translation initiation factor 5B OS=Angomonas deanei OX=59799 GN=AGDE_08526 PE=4 SV=1
S9UIM9	-1.38127	0.0747506	786	0.000167264	0.000231037	Arf/Sar family, other OS=Angomonas deanei OX=59799 GN=AGDE_00725 PE=3 SV=1
A0A7G2C3G4	-1.38385	0.268632	552	0.000401264	0.00055529	Transitional endoplasmic reticulum ATPase OS=Angomonas deanei OX=59799 GN=AGDE_00310 PE=3 SV=1
A0A7G2CP53	-1.38394	0.11201	226	0.000263576	0.000364773	Mitotubule-associated protein Gb4 OS=Angomonas deanei OX=59799 GN=AGDE_15788 PE=4 SV=1
A0A7G2CB24	-1.3876	0.123996	720	0.000933151	0.00129484	Myosin XXI OS=Angomonas deanei OX=59799 GN=AGDE_06836 PE=3 SV=1
S9V6B3	-1.3946	0.0560172	673	0.000358941	0.000500579	Aspartyl-tRNA synthetase OS=Angomonas deanei OX=59799 GN=AGDE_01336 PE=3 SV=1; Additional IDs concatenated into MaxParsimony group: S9VGP7
A0A7G2CLQ3	-1.39835	0.234296	113	3.98816e-05	5.57687e-05	Transcription factor-like protein OS=Angomonas deanei OX=59799 GN=AGDE_10534 PE=4 SV=1
S9VBY6	-1.40534	0.106576	359	0.000101952	0.000143277	Uncharacterized protein OS=Angomonas deanei OX=59799 GN=AGDE_03471 PE=4 SV=1
A0A7G2CMC1	-1.4089	0.0642793	352	5.43105e-05	7.65181e-05	CCR4-NOT transcription complex subunit 1 OS=Angomonas deanei OX=59799 GN=AGDE_15288 PE=4 SV=1
S9VIY3	-1.41137	0.267644	267	1.23884e-05	1.74846e-05	Xaa-Pro dipeptidase OS=Angomonas deanei OX=59799 GN=AGDE_00630 PE=3 SV=1
A0A7G2C6W4	-1.41895	0.229382	855	0.000564755	0.000801358	Uncharacterized protein OS=Angomonas deanei OX=59799 GN=AGDE_00624 PE=4 SV=1
A0A7G2C616	-1.42013	0.159065	464	0.000157094	0.000223094	Viral A-type inclusion protein OS=Angomonas deanei OX=59799 GN=AGDE_12394 PE=4 SV=1
A0A7G2C780	-1.42517	0.0770282	558	0.000103815	0.000147955	Uncharacterized protein OS=Angomonas deanei OX=59799 GN=AGDE_10840 PE=4 SV=1
A0A7G2CI82	-1.42878	0.0668636	1038	0.000190578	0.000272295	Cystathionine gamma-synthase OS=Angomonas deanei OX=59799 GN=AGDE_06004 PE=3 SV=1; Additional IDs concatenated into MaxParsimony group: S9US91, S9U6P5
S9VKA9	-1.42924	0.347428	749	8.43721e-05	0.000120588	Template-activating factor I OS=Angomonas deanei OX=59799 GN=AGDE_02641 PE=3 SV=1; Additional IDs concatenated into MaxParsimony group: S9V007
S9UX83	-1.43219	0.314317	497	7.08362e-05	0.000101451	Placental protein 25 (PP25) OS=Angomonas deanei OX=59799 GN=AGDE_00852 PE=4 SV=1
A0A7G2CN66	-1.43331	0.0752063	93	0.0001364	0.000195503	Mitotubule-associated protein Gb4 OS=Angomonas deanei OX=59799 GN=AGDE_15789 PE=4 SV=1
A0A7G2CCD4	-1.44606	0.318431	338	9.89146e+08	1.43036e-05	A kinase (PRKA) anchor protein 7 OS=Angomonas deanei OX=59799 GN=AGDE_00902 PE=4 SV=1
A0A7G2CC71	-1.46432	0.331564	874	1.59055e-05	2.32908e-05	Uncharacterized protein OS=Angomonas deanei OX=59799 GN=AGDE_13027 PE=4 SV=1
A0A7G2C3E8	-1.47211	0.196855	442	8.60855e-05	0.000126727	Peptide alpha-N-acetyltransferase OS=Angomonas deanei OX=59799 GN=AGDE_06963 PE=4 SV=1
A0A7G2CQL0	-1.48047	0.19536	645	3.64716e-05	5.39951e-05	Uncharacterized protein OS=Angomonas deanei OX=59799 GN=AGDE_13236 PE=4 SV=1
A0A7G2CFA8	-1.48463	0.288599	615	2.63436e-05	3.91103e-05	Arginase OS=Angomonas deanei OX=59799 GN=AGDE_16000 PE=3 SV=1
A0A7G2CL04	-1.48644	0.213622	556	9.98952e+08	1.48488e-05	DNA J-binding protein OS=Angomonas deanei OX=59799 GN=AGDE_08986 PE=4 SV=1
A0A7G2CRS4	-1.48951	0.329543	508	6.22439e+07	9.2713e-07	Uncharacterized protein OS=Angomonas deanei OX=59799 GN=AGDE_15777 PE=4 SV=1
A0A7G2C3I0	-1.49062	0.305553	792	1.34457e-05	2.00424e-05	Phosphoglycerate mutase OS=Angomonas deanei OX=59799 GN=AGDE_08669 PE=4 SV=1; Additional IDs concatenated into MaxParsimony group: S9UW72, S9UW81
A0A7G2CEI4	-1.49253	0.0464884	273	9.48641e+08	1.41587e-05	Uncharacterized protein OS=Angomonas deanei OX=59799 GN=AGDE_04451 PE=4 SV=1
A0A7G2C5V6	-1.5066	0.321058	496	4.79511e-05	7.22431e-05	Alanine racemase OS=Angomonas deanei OX=59799 GN=AGDE_01330 PE=3 SV=1
A0A7G2C462	-1.5129	0.191608	968	5.83926e-05	8.83422e-05	Dihydrolipoamide dehydrogenase OS=Angomonas deanei OX=59799 GN=AGDE_05627 PE=4 SV=1; Additional IDs concatenated into MaxParsimony group: S9X1H6, S9UCX7
A0A7G2C2C5	-1.514	0.205272	95	3.97647e-05	6.0204e-05	C2 domain protein OS=Angomonas deanei OX=59799 GN=AGDE_16775 PE=4 SV=1
A0A7G2CRD1	-1.51985	0.362314	42	8.6112e+08	1.30877e-05	Uncharacterized protein OS=Angomonas deanei OX=59799 GN=AGDE_13746 PE=4 SV=1
A0A7G2CSS2	-1.52178	0.144864	557	5.43661e-05	8.27335e-05	Inorganic pyrophosphatase OS=Angomonas deanei OX=59799 GN=AGDE_01565 PE=4 SV=1
A0A7G2CMA7	-1.52212	0.0609005	825	0.000255143	0.000388357	Calpain-like cysteine peptidase OS=Angomonas deanei OX=59799 GN=AGDE_10681 PE=3 SV=1; Additional IDs concatenated into MaxParsimony group: S9X1I1
A0A7G2C0L4	-1.52416	0.120564	320	0.00129093	0.00196759	Uncharacterized protein OS=Angomonas deanei OX=59799 GN=AGDE_13701 PE=4 SV=1
A0A7G2CMA5	-1.52678	0.103418	96	1.84713e-05	2.82016e-05	Uncharacterized protein OS=Angomonas deanei OX=59799 GN=AGDE_14288 PE=4 SV=1
A0A7G2C8Q3	-1.5287	0.0515173	310	1.21919e-05	1.86378e-05	Uncharacterized protein OS=Angomonas deanei OX=59799 GN=AGDE_10187 PE=4 SV=1
S9W3X1	-1.53054	0.325976	753	1.42985e-05	2.18844e-05	Protein transport protein SEC13 OS=Angomonas deanei OX=59799 GN=AGDE_03518 PE=3 SV=1; Additional IDs concatenated into MaxParsimony group: S9VB54
A0A7G2CD88	-1.53476	0.17707	447	3.54617e+08	5.44252e-06	ATP-dependent RNA helicase-like protein OS=Angomonas deanei OX=59799 GN=AGDE_09293 PE=4 SV=1
S9VSN4	-1.53558	0.122779	365	6.69657e-05	0.000102831	Peptide alpha-N-acetyltransferase OS=Angomonas deanei OX=59799 GN=AGDE_00001 PE=4 SV=1
S9UWN2	-1.54114	0.0587679	582	0.000210946	0.000325097	Uncharacterized protein OS=Angomonas deanei OX=59799 GN=AGDE_02707 PE=4 SV=1
S9VMZ7	-1.54478	0.0539543	776	0.00286638	0.00442793	Eukaryotic translation initiation factor 5A OS=Angomonas deanei OX=59799 GN=AGDE_01084 PE=3 SV=1; Additional IDs concatenated into MaxParsimony group: S9VAK2
A0A7G2CFG1	-1.55122	0.297828	882	3.06079e+08	4.74796e-06	Kynurenine---oxoglutarate transaminase OS=Angomonas deanei OX=59799 GN=AGDE_11173 PE=4 SV=1; Additional IDs concatenated into MaxParsimony group: S9US77
S9VJ70	-1.56017	0.146588	988	0.000197469	0.000308085	Ribulose-phosphate 3-epimerase OS=Angomonas deanei OX=59799 GN=AGDE_03037 PE=4 SV=1; Additional IDs concatenated into MaxParsimony group: S9WSS9
A0A7G2CED4	-1.56195	0.20681	58	1.23828e-05	1.93413e-05	Kinesin OS=Angomonas deanei OX=59799 GN=AGDE_16045 PE=3 SV=1
A0A7G2C753	-1.57001	0.0616024	789	1.79962e+08	2.82543e-06	Uncharacterized protein OS=Angomonas deanei OX=59799 GN=AGDE_12386 PE=4 SV=1; Additional IDs concatenated into MaxParsimony group: S9VCF8
A0A7G2CIL0	-1.57419	0.197102	923	2.06142e-06	3.24507e-06	Mannosyl-oligosaccharide glucosidase OS=Angomonas deanei OX=59799 GN=AGDE_09650 PE=4 SV=1; Additional IDs concatenated into MaxParsimony group: S9VNP7
A0A7G2CMS5	-1.57705	0.0868002	194	2.67752e+08	4.2226e-06	Bis(5'-adenosyl)-triphosphatase OS=Angomonas deanei OX=59799 GN=AGDE_07661 PE=4 SV=1
A0A7G2CFF4	-1.5815	0.148788	265	6.20071e-06	9.80643e-06	69 kDa paraflagellar rod protein OS=Angomonas deanei OX=59799 GN=AGDE_05865 PE=4 SV=1
A0A7G2CW26	-1.58768	0.117459	560	5.75029e-05	9.12964e-05	Uncharacterized protein OS=Angomonas deanei OX=59799 GN=AGDE_10412 PE=4 SV=1
S9U3B7	-1.59762	0.0431268	169	0.000256214	0.000409334	Uncharacterized protein OS=Angomonas deanei OX=59799 GN=AGDE_09917 PE=4 SV=1
A0A7G2CNK2	-1.60157	0.210127	208	0.000295741	0.000473648	Uncharacterized protein OS=Angomonas deanei OX=59799 GN=AGDE_14213 PE=4 SV=1
A0A7G2CIY6	-1.60309	0.04986	413	0.000338855	0.000543213	Hydrolase OS=Angomonas deanei OX=59799 GN=AGDE_12846 PE=4 SV=1
A0A7G2C1R4	-1.60655	0.106337	795	0.000144378	0.00023195	Acetyl-CoA carboxylase (Fragment) OS=Angomonas deanei OX=59799 GN=AGDE_00600 PE=4 SV=1
A0A7G2C3H9	-1.61369	0.166919	912	8.3872e+08	1.35343e-05	Clathrin heavy chain OS=Angomonas deanei OX=59799 GN=AGDE_05907 PE=4 SV=1
S9UYS3	-1.6161	0.157287	834	4.29645e-05	6.94347e-05	Protein kinase OS=Angomonas deanei OX=59799 GN=AGDE_07051 PE=4 SV=1
A0A7G2C3T5	-1.61677	0.2662	269	5.47538e-05	8.85246e-05	Uncharacterized protein OS=Angomonas deanei OX=59799 GN=AGDE_01725 PE=4 SV=1
S9VKT5	-1.64955	0.180807	1028	0.000555451	0.000916244	Mitochondrial pyruvate carrier OS=Angomonas deanei OX=59799 GN=AGDE_02451 PE=3 SV=1; Additional IDs concatenated into MaxParsimony group: S9VH71
S9U8F3	-1.65516	0.157026	907	1.53368e-05	2.53848e-05	Rab family, other OS=Angomonas deanei OX=59799 GN=AGDE_03886 PE=4 SV=1; Additional IDs concatenated into MaxParsimony group: S9VB94
S9VD77	-1.658	0.0467354	844	8.94294e-05	0.000148274	Uncharacterized protein OS=Angomonas deanei OX=59799 GN=AGDE_01450 PE=4 SV=1; Additional IDs concatenated into MaxParsimony group: S9V7U4
A0A7G2CQJ5	-1.6618	0.103658	419	2.51231e-05	4.17496e-05	Uncharacterized protein OS=Angomonas deanei OX=59799 GN=AGDE_14789 PE=4 SV=1
A0A7G2CCI5	-1.66464	0.0946081	145	5.33669e-05	8.88369e-05	Homoserine O-succinyltransferase OS=Angomonas deanei OX=59799 GN=AGDE_15139 PE=3 SV=1
A0A7G2C6Z3	-1.67277	0.10762	111	6.16621e-05	0.000103146	Uncharacterized protein OS=Angomonas deanei OX=59799 GN=AGDE_15027 PE=4 SV=1
A0A7G2CH56	-1.67434	0.144069	520	4.55473e-05	7.62618e-05	Uncharacterized protein OS=Angomonas deanei OX=59799 GN=AGDE_13863 PE=4 SV=1
S9WPK3	-1.69498	0.050262	797	1.57729e-05	2.67348e-05	Cysteine peptidase, Clan CA, family C2 OS=Angomonas deanei OX=59799 GN=AGDE_06003 PE=3 SV=1; Additional IDs concatenated into MaxParsimony group: S9VRV2, S9VMY0
A0A7G2C766	-1.7088	0.245552	543	1.18258e+08	2.0208e-06	Uncharacterized protein OS=Angomonas deanei OX=59799 GN=AGDE_06065 PE=4 SV=1
S9X429	-1.71192	0.236816	845	9.58568e+08	1.64099e-05	Oxidoreductase-like protein OS=Angomonas deanei OX=59799 GN=AGDE_00727 PE=4 SV=1; Additional IDs concatenated into MaxParsimony group: S9W7V0
A0A7G2CRF2	-1.71283	0.292837	305	8.81398e+08	1.50968e-05	Uncharacterized protein OS=Angomonas deanei OX=59799 GN=AGDE_07608 PE=4 SV=1
S9VKC0	-1.71415	0.0889684	737	0.000282351	0.000483992	Rab family, other OS=Angomonas deanei OX=59799 GN=AGDE_02352 PE=4 SV=1; Additional IDs concatenated into MaxParsimony group: S9UB02, S9USZ5, S9VG26
S9VD45	-1.72879	0.0555363	864	0.000337263	0.000583057	Uncharacterized protein OS=Angomonas deanei OX=59799 GN=AGDE_03885 PE=4 SV=1; Additional IDs concatenated into MaxParsimony group: S9WY34, S9WG02
A0A7G2C8L4	-1.73907	0.108354	478	6.16263e-06	1.07173e-05	Uncharacterized protein OS=Angomonas deanei OX=59799 GN=AGDE_16574 PE=4 SV=1
S9WEN3	-1.76732	0.0632755	490	4.27025e-05	7.5469e-05	26S proteasome regulatory subunit T2 OS=Angomonas deanei OX=59799 GN=AGDE_00506 PE=3 SV=1
A0A7G2CIN3	-1.77317	0.166598	635	1.48953e-05	2.6412e-05	Uncharacterized protein OS=Angomonas deanei OX=59799 GN=AGDE_08191 PE=4 SV=1
A0A7G2CEZ0	-1.79628	0.18924	484	8.22307e+08	1.47709e-05	Uncharacterized protein OS=Angomonas deanei OX=59799 GN=AGDE_14864 PE=4 SV=1
S9VJ18	-1.80259	0.0624675	86	0.000225195	0.000405934	Uncharacterized protein OS=Angomonas deanei OX=59799 GN=AGDE_01141 PE=4 SV=1
A0A7G2C5X2	-1.80851	0.0905865	911	5.4338e-05	9.82707e-05	Uncharacterized protein OS=Angomonas deanei OX=59799 GN=AGDE_02209 PE=4 SV=1
A0A7G2CMQ9	-1.82023	0.264494	147	2.63409e+08	4.79463e-06	Palmitoyltransferase OS=Angomonas deanei OX=59799 GN=AGDE_14175 PE=3 SV=1
A0A7G2CC71	-1.82059	0.241822	875	2.54411e-05	4.63178e-05	Uncharacterized protein OS=Angomonas deanei OX=59799 GN=AGDE_13030 PE=4 SV=1
A0A1B2LUK9	-1.84129	0.0812074	990	2.41976e-05	4.4555e-05	Aubergine OS=Angomonas deanei OX=59799 GN=AGDE_11548 PE=4 SV=1
A0A7G2CNE9	-1.84444	0.268655	539	0.000167744	0.000309393	Small nuclear ribonucleoprotein D2 OS=Angomonas deanei OX=59799 GN=AGDE_01085 PE=4 SV=1
S9VLI5	-1.86228	0.183007	932	0.000136637	0.000254456	ATP-dependent Clp protease ATP-binding protein subunit ClpB OS=Angomonas deanei OX=59799 GN=AGDE_02231 PE=4 SV=1
S9VJF8	-1.87077	0.174788	236	6.30432e-05	0.000117939	Uncharacterized protein OS=Angomonas deanei OX=59799 GN=AGDE_02902 PE=4 SV=1
A0A7G2CM16	-1.87246	0.0597452	665	3.49126e-05	6.53726e-05	Tubulin beta chain OS=Angomonas deanei OX=59799 GN=AGDE_08179 PE=3 SV=1; Additional IDs concatenated into MaxParsimony group: S9WPF0, S9VK26
A0A7G2CKJ5	-1.88559	0.299292	368	1.76006e-05	3.31874e-05	Kinesin OS=Angomonas deanei OX=59799 GN=AGDE_15216 PE=3 SV=1
A0A7G2CBI8	-1.8911	0.0519163	804	6.02042e-05	0.000113852	Calpain-like cysteine peptidase OS=Angomonas deanei OX=59799 GN=AGDE_08559 PE=3 SV=1
A0A7G2CSV3	-1.89541	0.1268	69	0.000807196	0.00152997	Uncharacterized protein OS=Angomonas deanei OX=59799 GN=AGDE_16119 PE=4 SV=1
A0A7G2CDM3	-1.91418	0.0901436	962	7.81019e-05	0.000149501	Phosphatidylinositol-4-phosphate 5-kinase OS=Angomonas deanei OX=59799 GN=AGDE_09572 PE=4 SV=1; Additional IDs concatenated into MaxParsimony group: S9WF97
S9WGU9	-1.92787	0.106203	364	0.000166314	0.000320632	Ubiquitin-conjugating enzyme E2 N OS=Angomonas deanei OX=59799 GN=AGDE_00049 PE=3 SV=1
A0A7G2C8T6	-1.93918	0.0701228	721	2.658e-05	5.15434e-05	2-oxoglutarate dehydrogenase E1 component OS=Angomonas deanei OX=59799 GN=AGDE_10255 PE=4 SV=1; Additional IDs concatenated into MaxParsimony group: S9WA73
A0A7G2CUP9	-1.94949	0.0947007	244	1.64216e-05	3.20137e-05	Uncharacterized protein OS=Angomonas deanei OX=59799 GN=AGDE_14423 PE=4 SV=1
A0A7G2BZG1	-1.98049	0.100876	564	3.13687e+08	6.21256e-06	Recombination initiation protein NBS1 OS=Angomonas deanei OX=59799 GN=AGDE_14145 PE=4 SV=1
A0A7G2CPY8	-1.9809	0.0787669	431	2.2606e-05	4.47803e-05	Flagellar/basal body protein OS=Angomonas deanei OX=59799 GN=AGDE_12340 PE=4 SV=1
A0A7G2CDX9	-1.99111	0.24535	74	2.10308e-05	4.18747e-05	60S ribosome subunit biogenesis protein NIP7 homolog OS=Angomonas deanei OX=59799 GN=AGDE_04272 PE=3 SV=1
A0A7G2C9M0	-1.99596	0.122009	45	3.80592e-05	7.59647e-05	Serine/threonine-protein phosphatase OS=Angomonas deanei OX=59799 GN=AGDE_12249 PE=3 SV=1
S9TCV3	-2.0062	0.131557	735	7.18204e-05	0.000144086	Uncharacterized protein OS=Angomonas deanei OX=59799 GN=AGDE_16937 PE=4 SV=1
A0A7G2C294	-2.03296	0.108409	747	1.14376e-06	2.32521e-06	Uncharacterized protein OS=Angomonas deanei OX=59799 GN=AGDE_10238 PE=4 SV=1; Additional IDs concatenated into MaxParsimony group: S9UCB7
A0A7G2C6F0	-2.03791	0.252609	78	3.72409e-05	7.58935e-05	Calpain-like cysteine peptidase OS=Angomonas deanei OX=59799 GN=AGDE_16784 PE=4 SV=1
A0A7G2C2F9	-2.04598	0.240604	361	1.45498e-05	2.97686e-05	Uncharacterized protein OS=Angomonas deanei OX=59799 GN=AGDE_16074 PE=4 SV=1
A0A7G2CCI1	-2.06536	0.13541	82	0.000499474	0.00103159	T-complex protein 1 subunit eta OS=Angomonas deanei OX=59799 GN=AGDE_05385 PE=3 SV=1
S9VEY0	-2.08368	0.140776	192	1.07939e-05	2.24911e-05	Clusterin associated protein 1 OS=Angomonas deanei OX=59799 GN=AGDE_04495 PE=4 SV=1
S9WSL6	-2.08375	0.0633615	811	8.20061e-05	0.000170881	Obg-like ATPase 1 OS=Angomonas deanei OX=59799 GN=AGDE_01477 PE=3 SV=1; Additional IDs concatenated into MaxParsimony group: S9W1R7, S9VT20, S9U362, S9UBD1
A0A7G2CTT2	-2.11482	0.153479	471	3.42427e-05	7.24172e-05	Pumilio protein OS=Angomonas deanei OX=59799 GN=AGDE_15696 PE=4 SV=1
S9UK52	-2.11643	0.25818	151	3.07938e-05	6.51728e-05	Peptidylprolyl isomerase OS=Angomonas deanei OX=59799 GN=AGDE_02178 PE=4 SV=1
A0A7G2CST6	-2.12355	0.239361	420	2.00033e-05	4.24782e-05	Ubiquitin-activating enzyme E1 (Fragment) OS=Angomonas deanei OX=59799 GN=AGDE_00436 PE=4 SV=1
A0A7G2CME6	-2.12888	0.0535767	457	9.18888e-06	1.95621e-05	Kinesin OS=Angomonas deanei OX=59799 GN=AGDE_15217 PE=3 SV=1
A0A7G2CBN7	-2.1606	0.200434	43	3.38187e-05	7.30688e-05	Uncharacterized protein OS=Angomonas deanei OX=59799 GN=AGDE_15028 PE=4 SV=1
A0A7G2CTL9	-2.18894	0.0956702	705	4.53697e+08	9.93117e-06	Uncharacterized protein OS=Angomonas deanei OX=59799 GN=AGDE_10413 PE=4 SV=1; Additional IDs concatenated into MaxParsimony group: S9WBU6, S9VDP4
A0A7G2CNY4	-2.22387	0.128375	628	2.26801e-05	5.04376e-05	Uncharacterized protein OS=Angomonas deanei OX=59799 GN=AGDE_14441 PE=4 SV=1
S9UP04	-2.33594	0.0564931	678	4.38776e+08	1.02495e-05	Branched-chain amino acid aminotransferase OS=Angomonas deanei OX=59799 GN=AGDE_03398 PE=4 SV=1; Additional IDs concatenated into MaxParsimony group: S9WS37, S9UVX4, S9UDX7
S9VPD4	-2.34556	0.122533	334	8.28578e+08	1.94348e-05	Glycerol-3-phosphate dehydrogenase [NAD(+)] OS=Angomonas deanei OX=59799 GN=AGDE_01125 PE=3 SV=1
A0A7G2C414	-2.3609	0.0508171	495	9.68393e+07	2.28628e-06	Uncharacterized protein OS=Angomonas deanei OX=59799 GN=AGDE_15402 PE=4 SV=1
A0A7G2CQY6	-2.36827	0.111915	178	9.6489e+08	2.28512e-05	Uncharacterized protein OS=Angomonas deanei OX=59799 GN=AGDE_13177 PE=4 SV=1
A0A7G2CI70	-2.38714	0.110983	210	0.000110948	0.000264849	Phopshatase OS=Angomonas deanei OX=59799 GN=AGDE_10969 PE=4 SV=1
A0A7G2CL00	-2.42783	0.0801543	952	9.22369e-05	0.000223935	Calmodulin-like protein containing EF hand OS=Angomonas deanei OX=59799 GN=AGDE_09761 PE=4 SV=1; Additional IDs concatenated into MaxParsimony group: S9VPR3
A0A7G2C6U7	-2.43446	0.195086	668	5.64447e+08	1.37413e-05	Calpain-like cysteine peptidase OS=Angomonas deanei OX=59799 GN=AGDE_00928 PE=3 SV=1
S9VMB1	-2.43716	0.17498	745	0.00066574	0.00162251	Proteasome subunit alpha type OS=Angomonas deanei OX=59799 GN=AGDE_01910 PE=3 SV=1; Additional IDs concatenated into MaxParsimony group: S9WS17
A0A7G2C764	-2.43726	0.0997479	601	4.96485e-05	0.000121006	Uncharacterized protein OS=Angomonas deanei OX=59799 GN=AGDE_05048 PE=4 SV=1
A0A7G2CSR0	-2.44781	0.0849729	140	0.000954024	0.00233527	Uncharacterized protein OS=Angomonas deanei OX=59799 GN=AGDE_03663 PE=4 SV=1
A0A7G2CMC7	-2.45993	0.127531	34	6.17446e-05	0.000151888	Phosphoethanolamine/phosphocholine phosphatase OS=Angomonas deanei OX=59799 GN=AGDE_13659 PE=4 SV=1
A0A7G2CGP5	-2.52025	0.0847724	869	2.99133e+08	7.53892e-06	Glycerol-3-phosphate dehydrogenase OS=Angomonas deanei OX=59799 GN=AGDE_09961 PE=3 SV=1
S9WQR2	-2.6092	0.0550913	703	2.15289e-05	5.61731e-05	Fatty-acyl-CoA synthase OS=Angomonas deanei OX=59799 GN=AGDE_02223 PE=4 SV=1; Additional IDs concatenated into MaxParsimony group: S9UIU3, S9V9F9
A0A7G2CUH4	-2.61829	0.0524709	103	5.66474e+06	1.48319e-06	Uncharacterized protein OS=Angomonas deanei OX=59799 GN=AGDE_02722 PE=4 SV=1
S9WGJ2	-2.7006	0.079701	322	4.38574e-05	0.000118441	Uncharacterized protein OS=Angomonas deanei OX=59799 GN=AGDE_06965 PE=4 SV=1
A0A7G2CFZ1	-2.72716	0.144827	579	3.46947e+08	9.46178e-06	PAB-dependent poly(A)-specific ribonuclease subunit 2 OS=Angomonas deanei OX=59799 GN=AGDE_13344 PE=4 SV=1
S9W3S1	-2.75878	0.0453672	515	5.69207e-05	0.000157032	Uncharacterized protein OS=Angomonas deanei OX=59799 GN=AGDE_08081 PE=4 SV=1
A0A7G2CTL0	-2.81284	0.055844	632	2.83042e-05	7.9615e-05	Flagellar protofilament ribbon protein-like protein OS=Angomonas deanei OX=59799 GN=AGDE_11694 PE=4 SV=1
A0A7G2CLD8	-2.87612	0.241376	602	4.49612e+08	1.29314e-05	Uncharacterized protein OS=Angomonas deanei OX=59799 GN=AGDE_16012 PE=4 SV=1
A0A7G2CEH2	-2.87685	0.11541	362	3.50205e+08	1.00749e-05	Uncharacterized protein OS=Angomonas deanei OX=59799 GN=AGDE_13526 PE=4 SV=1
A0A7G2C520	-2.89638	0.0454516	629	7.73906e+08	2.24153e-05	Uncharacterized protein OS=Angomonas deanei OX=59799 GN=AGDE_15162 PE=4 SV=1
A0A7G2CIL5	-2.90529	0.0443663	937	0.00014443	0.000419611	Haloacid dehalogenase hydrolase OS=Angomonas deanei OX=59799 GN=AGDE_11496 PE=4 SV=1; Additional IDs concatenated into MaxParsimony group: S9ULC7, S9URB6
A0A7G2C711	-2.9481	0.065425	903	5.8192e-05	0.000171556	Pirin-like protein OS=Angomonas deanei OX=59799 GN=AGDE_17251 PE=3 SV=1
S9V6K7	-2.96568	0.147253	820	2.41106e+08	7.15042e-06	Coatomer protein complex, subunit alpha (Xenin) OS=Angomonas deanei OX=59799 GN=AGDE_06900 PE=4 SV=1; Additional IDs concatenated into MaxParsimony group: S9WTW1
S9U2J8	-2.96617	0.0969319	690	3.89551e+08	1.15548e-05	Methionine synthase OS=Angomonas deanei OX=59799 GN=AGDE_12067 PE=4 SV=1
A0A7G2CR74	-2.99427	0.0928657	1048	2.22242e+08	6.65452e-06	Uncharacterized protein OS=Angomonas deanei OX=59799 GN=AGDE_08451 PE=4 SV=1; Additional IDs concatenated into MaxParsimony group: S9VP91
A0A7G2CKZ7	-3.00909	0.0886518	666	5.99233e+08	1.80314e-05	Tubulin beta chain OS=Angomonas deanei OX=59799 GN=AGDE_09707 PE=3 SV=1
A0A7G2CJ04	-3.05461	0.283538	997	3.63563e+08	1.11054e-05	Calmodulin-like protein containing EF hand OS=Angomonas deanei OX=59799 GN=AGDE_03799 PE=4 SV=1; Additional IDs concatenated into MaxParsimony group: S9UNF9
A0A7G2CSP9	-3.25475	0.221754	879	6.67598e+08	2.17286e-05	Ankyrindomain protein OS=Angomonas deanei OX=59799 GN=AGDE_00296 PE=4 SV=1; Additional IDs concatenated into MaxParsimony group: S9VEE1, S9VD59
A0A7G2CTG5	-3.2802	0.0914117	262	1.12285e-05	3.68318e-05	Uncharacterized protein OS=Angomonas deanei OX=59799 GN=AGDE_13776 PE=4 SV=1
S9V3C8	-3.32114	0.1901	98	2.39994e-05	7.97055e-05	Uncharacterized protein OS=Angomonas deanei OX=59799 GN=AGDE_01570 PE=4 SV=1
S9UF59	-3.37966	0.119821	120	5.25167e-05	0.000177489	Uncharacterized protein OS=Angomonas deanei OX=59799 GN=AGDE_06736 PE=4 SV=1
A0A7G2CHS2	-3.44695	0.0603181	20	1.2135e-05	4.18286e-05	Uncharacterized protein OS=Angomonas deanei OX=59799 GN=AGDE_14890 PE=4 SV=1
A0A7G2CI50	-3.63245	0.0594156	65	7.04922e-05	0.000256059	Kinetoplast DNA-associated protein OS=Angomonas deanei OX=59799 GN=AGDE_13071 PE=4 SV=1
A0A7G2CW18	-3.74974	0.145562	983	3.36317e+08	1.2611e-05	Major vault protein (Fragment) OS=Angomonas deanei OX=59799 GN=AGDE_04306 PE=4 SV=1
A0A7G2CI90	-3.80689	0.0935613	852	7.09599e+08	2.70137e-05	Phosphodiesterase OS=Angomonas deanei OX=59799 GN=AGDE_06186 PE=3 SV=1; Additional IDs concatenated into MaxParsimony group: S9U1R7
A0A7G2CEV8	-3.82496	0.0515491	730	2.64522e-05	0.000101179	Uncharacterized protein OS=Angomonas deanei OX=59799 GN=AGDE_13571 PE=4 SV=1
S9V7H6	-3.83781	1e-05	857	9.41572e-05	0.000361357	DnaJ like protein subfamily A member 2 OS=Angomonas deanei OX=59799 GN=AGDE_04247 PE=3 SV=1; Additional IDs concatenated into MaxParsimony group: S9UW07
A0A7G2CF00	-4.07683	0.0431322	921	3.61551e-05	0.000147398	Oxidoreductase OS=Angomonas deanei OX=59799 GN=AGDE_00891 PE=4 SV=1
A0A7G2CS05	-4.09464	0.194466	459	1.39241e-05	5.70143e-05	Uncharacterized protein OS=Angomonas deanei OX=59799 GN=AGDE_15474 PE=4 SV=1
S9W3Q4	-4.38573	0.0629276	90	3.44879e-05	0.000151255	Ubiquitin-conjugating enzyme E2 variant OS=Angomonas deanei OX=59799 GN=AGDE_05326 PE=4 SV=1
A0A7G2C6Q3	-4.56568	0.208887	722	9.23195e+08	4.21501e-05	Succinate--CoA ligase [ADP-forming] subunit beta, mitochondrial OS=Angomonas deanei OX=59799 GN=AGDE_01238 PE=3 SV=1; Additional IDs concatenated into MaxParsimony group: S9WNY0, S9WD69
S9U7N5	-4.74406	0.148554	445	3.76911e-05	0.000178809	3-demethylubiquinone-9 3-methyltransferase OS=Angomonas deanei OX=59799 GN=AGDE_05280 PE=4 SV=1
A0A7G2CUR5	-4.8699	0.0591323	656	2.12456e-05	0.000103464	Serine/threonine-protein phosphatase 2A activator OS=Angomonas deanei OX=59799 GN=AGDE_09247 PE=3 SV=1
A0A7G2CDL2	-5.22149	0.142934	734	3.47426e-05	0.000181408	Intraflagellar transport protein 80 OS=Angomonas deanei OX=59799 GN=AGDE_08913 PE=4 SV=1; Additional IDs concatenated into MaxParsimony group: S9W6F5
A0A7G2CEF9	-5.25785	0.0863852	61	9.18072e-07	4.82708e-06	Uncharacterized protein OS=Angomonas deanei OX=59799 GN=AGDE_04020 PE=4 SV=1
S9VFZ0	-5.29272	0.0864164	500	5.90932e+08	3.12764e-05	Probable methylthioribulose-1-phosphate dehydratase OS=Angomonas deanei OX=59799 GN=AGDE_04034 PE=3 SV=1
A0A7G2CTF9	-5.39954	0.0730996	195	7.90465e+07	4.26815e-06	Uncharacterized protein OS=Angomonas deanei OX=59799 GN=AGDE_15532 PE=4 SV=1
A0A7G2CIA8	-5.62756	0.125482	465	2.65674e-05	0.00014951	Uncharacterized protein OS=Angomonas deanei OX=59799 GN=AGDE_16043 PE=4 SV=1
A0A7G2CPW9	-5.93562	0.187	570	6.56356e+08	3.89588e-05	Uncharacterized protein OS=Angomonas deanei OX=59799 GN=AGDE_13202 PE=4 SV=1
A0A7G2CMW9	-6.12082	0.0481263	293	3.59348e+08	2.1995e-05	Uncharacterized protein OS=Angomonas deanei OX=59799 GN=AGDE_07430 PE=4 SV=1
A0A7G2C3Y4	-6.73686	0.0691491	504	1.0089e+08	6.7968e-06	Uncharacterized protein OS=Angomonas deanei OX=59799 GN=AGDE_14904 PE=4 SV=1
A0A7G2C491	-6.86626	0.185353	589	2.10075e+08	1.44243e-05	Pre-mRNA-splicing factor ATP-dependent RNA helicase DHX15/PRP43 OS=Angomonas deanei OX=59799 GN=AGDE_10527 PE=4 SV=1
A0A7G2CDM0	-7.54806	0.0897361	435	1.10403e+08	8.33327e-06	Uncharacterized protein OS=Angomonas deanei OX=59799 GN=AGDE_12590 PE=4 SV=1
A0A7G2C7T0	-8.48663	0.0460607	443	1.03094e-05	8.74922e-05	Uncharacterized protein OS=Angomonas deanei OX=59799 GN=AGDE_07121 PE=4 SV=1
A0A7G2C7S6	-9.61556	0.186984	475	2.55495e+08	2.45672e-05	Uncharacterized protein OS=Angomonas deanei OX=59799 GN=AGDE_12596 PE=4 SV=1
A0A7G2CQ48	-11.0546	0.0926518	153	2.72015e-05	0.000300703	Poly [ADP-ribose] polymerase OS=Angomonas deanei OX=59799 GN=AGDE_11319 PE=4 SV=1
A0A7G2C5T7	-11.3459	0.110166	1074	1.96566e+08	2.23022e-05	Uncharacterized protein OS=Angomonas deanei OX=59799 GN=AGDE_13312 PE=4 SV=1
A0A7G2C355	-12.391	0.0471252	425	2.67931e+08	3.31992e-05	Vacuolar protein sorting-associated protein 45 OS=Angomonas deanei OX=59799 GN=AGDE_02668 PE=3 SV=1
A0A7G2C6A7	-17.1421	0.0837677	154	7.88745e+07	1.35208e-05	Mitotic cyclin OS=Angomonas deanei OX=59799 GN=AGDE_07370 PE=3 SV=1
A0A7G2C7T6	-23.581	0.0826865	121	6.75366e+07	1.59258e-05	Uncharacterized protein OS=Angomonas deanei OX=59799 GN=AGDE_07512 PE=4 SV=1

## Sheet: Cyan
Uniprot ID	Fold Change	p-Value	GPI (Index in the sparse matrix)	Signal(AdApo)	Signal(AdWt)	Description
A0A7G2CRB9	1.36145	0.349366	949	2.16176e+08	1.58783e-06	Uncharacterized protein OS=Angomonas deanei OX=59799 GN=AGDE_05747 PE=4 SV=1; Additional IDs concatenated into MaxParsimony group: S9U7H6
A0A7G2CR64	1.3367	0.337764	240	1.18695e-05	8.87971e-06	Hypoxanthine phosphoribosyltransferase OS=Angomonas deanei OX=59799 GN=AGDE_01909 PE=3 SV=1
A0A7G2CGP2	1.32863	0.176923	976	0.000175331	0.000131964	Carnitine/choline acetyltransferase OS=Angomonas deanei OX=59799 GN=AGDE_08201 PE=4 SV=1; Additional IDs concatenated into MaxParsimony group: S9VC30
S9VD33	1.31998	0.344875	554	0.000524584	0.000397418	Centrin OS=Angomonas deanei OX=59799 GN=AGDE_00058 PE=4 SV=1
S9WNT2	1.31361	0.378786	1029	3.19486e-05	2.43213e-05	Methyltransferase OS=Angomonas deanei OX=59799 GN=AGDE_02934 PE=4 SV=1; Additional IDs concatenated into MaxParsimony group: S9WQ12, S9WCS1
A0A7G2CU45	1.31132	0.324434	243	2.67317e-05	2.03854e-05	Flagella associated protein OS=Angomonas deanei OX=59799 GN=AGDE_06147 PE=4 SV=1
S9UU58	1.31123	0.186862	380	0.000318832	0.000243156	Methionyl-tRNA synthetase OS=Angomonas deanei OX=59799 GN=AGDE_07310 PE=3 SV=1
S9UE55	1.30851	0.346719	501	0.00110081	0.00084127	Uncharacterized protein OS=Angomonas deanei OX=59799 GN=AGDE_03762 PE=4 SV=1
A0A7G2CCX4	1.30494	0.234331	462	0.000106222	8.13999e-05	PRA1 family protein OS=Angomonas deanei OX=59799 GN=AGDE_08859 PE=3 SV=1
A0A7G2C407	1.30246	0.246411	40	0.00015324	0.000117654	Calpain-like cysteine peptidase OS=Angomonas deanei OX=59799 GN=AGDE_12917 PE=4 SV=1
A0A7G2CMH0	1.28823	0.278665	387	7.69717e-05	5.97502e-05	Cysteinyl-tRNA synthetase OS=Angomonas deanei OX=59799 GN=AGDE_11415 PE=4 SV=1
A0A7G2CB31	1.2795	0.190283	275	0.000318517	0.000248938	Histone H1 OS=Angomonas deanei OX=59799 GN=AGDE_15562 PE=4 SV=1
S9VE72	1.27544	0.0553046	963	0.000206604	0.000161986	Guanylate kinase OS=Angomonas deanei OX=59799 GN=AGDE_02179 PE=4 SV=1; Additional IDs concatenated into MaxParsimony group: S9UUH1
A0A7G2C653	1.27256	0.38753	439	7.91134e-05	6.21687e-05	ATP-binding protein cassette protein subfamily A, member 10 OS=Angomonas deanei OX=59799 GN=AGDE_12121 PE=4 SV=1
A0A7G2CKV0	1.27099	0.271924	29	0.000151982	0.000119578	Uncharacterized protein OS=Angomonas deanei OX=59799 GN=AGDE_11208 PE=4 SV=1
A0A7G2CFJ2	1.26705	0.381394	982	0.000511058	0.000403346	Peptidyl-prolyl cis-trans isomerase OS=Angomonas deanei OX=59799 GN=AGDE_03363 PE=3 SV=1; Additional IDs concatenated into MaxParsimony group: S9VED9
A0A7G2CS07	1.26017	0.3883	119	6.79787e-05	5.39438e-05	Rab family, other OS=Angomonas deanei OX=59799 GN=AGDE_01714 PE=4 SV=1
S9WW13	1.25965	0.11824	56	0.000301718	0.000239525	Uncharacterized protein OS=Angomonas deanei OX=59799 GN=AGDE_00255 PE=4 SV=1
S9TAK5	1.25914	0.122957	1053	0.00292425	0.00232242	O-acetylhomoserine aminocarboxypropyltransferase OS=Angomonas deanei OX=59799 GN=AGDE_17222 PE=3 SV=1
S9UIN6	1.25725	0.403353	248	0.000363328	0.000288987	Uncharacterized protein OS=Angomonas deanei OX=59799 GN=AGDE_04200 PE=4 SV=1
S9V988	1.25222	0.137606	547	0.00023742	0.000189599	Uncharacterized protein OS=Angomonas deanei OX=59799 GN=AGDE_02205 PE=4 SV=1
A0A7G2CRE5	1.25142	0.0714681	741	0.000946376	0.000756245	Large subunit ribosomal protein LP2 OS=Angomonas deanei OX=59799 GN=AGDE_04196 PE=3 SV=1
A0A7G2CIZ6	1.2507	0.322495	313	1.82778e-05	1.46141e-05	Haloacid dehalogenase-like hydrolase-like protein OS=Angomonas deanei OX=59799 GN=AGDE_11491 PE=4 SV=1
S9UPH3	1.24872	0.10071	62	0.000207842	0.000166443	RNA-binding protein OS=Angomonas deanei OX=59799 GN=AGDE_09336 PE=4 SV=1
S9VEM2	1.24422	0.0858517	83	0.000598469	0.000481001	Arginyl-tRNA synthetase OS=Angomonas deanei OX=59799 GN=AGDE_02758 PE=3 SV=1
A0A7G2C3Q4	1.24397	0.183006	759	0.000854843	0.00068719	Chaperonin GroEL OS=Angomonas deanei OX=59799 GN=AGDE_07197 PE=3 SV=1
A0A7G2CH56	1.23928	0.286221	229	0.00112617	0.000908727	Uncharacterized protein OS=Angomonas deanei OX=59799 GN=AGDE_13864 PE=4 SV=1
A0A7G2C248	1.23811	0.168335	940	4.83868e-05	3.90812e-05	Peptidyl-dipeptidase Dcp OS=Angomonas deanei OX=59799 GN=AGDE_09765 PE=3 SV=1; Additional IDs concatenated into MaxParsimony group: S9WSD5, S9WTU0
S9VAL5	1.23058	0.343097	538	8.66386e-05	7.04046e-05	Thioredoxin 1 OS=Angomonas deanei OX=59799 GN=AGDE_04647 PE=4 SV=1
A0A7G2C9X6	1.23017	0.0936138	569	0.000160111	0.000130153	Zinc finger protein 2 OS=Angomonas deanei OX=59799 GN=AGDE_13429 PE=4 SV=1
A0A7G2C584	1.22505	0.183826	12	0.000598525	0.000488573	Uncharacterized protein OS=Angomonas deanei OX=59799 GN=AGDE_04875 PE=4 SV=1
A0A7G2C1F3	1.2238	0.258352	1076	0.000307686	0.000251418	High mobility group protein B2 OS=Angomonas deanei OX=59799 GN=AGDE_12201 PE=4 SV=1; Additional IDs concatenated into MaxParsimony group: S9VK71
A0A7G2CPP8	1.2231	0.263847	216	5.53639e+08	4.52652e-06	Uncharacterized protein OS=Angomonas deanei OX=59799 GN=AGDE_08684 PE=4 SV=1
S9W2R4	1.22167	0.330296	957	0.000267375	0.00021886	6-phosphogluconate dehydrogenase OS=Angomonas deanei OX=59799 GN=AGDE_05491 PE=4 SV=1; Additional IDs concatenated into MaxParsimony group: S9UFZ4
A0A7G2C9B3	1.22132	0.444556	947	5.39336e-05	4.41599e-05	ADP-ribosylation factor GTPase-activating protein 1 OS=Angomonas deanei OX=59799 GN=AGDE_03756 PE=4 SV=1; Additional IDs concatenated into MaxParsimony group: S9V4M1
S9WCV3	1.21561	0.0647595	1065	0.000372059	0.000306068	3-hydroxy-3-methylglutaryl coenzyme A reductase OS=Angomonas deanei OX=59799 GN=AGDE_06655 PE=3 SV=1; Additional IDs concatenated into MaxParsimony group: S9V6D8
A0A7G2C5Z8	1.2153	0.360998	311	2.50194e-05	2.0587e-05	Uncharacterized protein OS=Angomonas deanei OX=59799 GN=AGDE_14766 PE=4 SV=1
A0A7G2CJ61	1.21348	0.178887	25	0.000374147	0.000308325	Mitochondrial RNA-binding protein OS=Angomonas deanei OX=59799 GN=AGDE_12817 PE=4 SV=1
S9WIX6	1.21318	0.373712	787	3.20491e-05	2.64174e-05	Arf/Sar family, other OS=Angomonas deanei OX=59799 GN=AGDE_03570 PE=3 SV=1
A0A7G2CDQ2	1.21035	0.139334	618	0.000235326	0.000194428	Uncharacterized protein OS=Angomonas deanei OX=59799 GN=AGDE_09967 PE=4 SV=1
S9W6V8	1.20967	0.0681484	143	0.00372045	0.00307559	Large subunit ribosomal protein L44e OS=Angomonas deanei OX=59799 GN=AGDE_02092 PE=3 SV=1
S9VH39	1.2096	0.0740203	599	0.0156383	0.0129284	Small subunit ribosomal protein S15Ae OS=Angomonas deanei OX=59799 GN=AGDE_00240 PE=3 SV=1
A0A7G2CCF4	1.20889	0.0858333	467	0.000529461	0.000437972	RNA binding protein OS=Angomonas deanei OX=59799 GN=AGDE_05868 PE=4 SV=1
S9X5G6	1.20804	0.162485	385	0.00591352	0.00489512	Nascent polypeptide-associated complex subunit beta OS=Angomonas deanei OX=59799 GN=AGDE_00161 PE=3 SV=1
A0A7G2C8D6	1.20735	0.104927	389	9.69513e-05	8.03006e-05	Uncharacterized protein OS=Angomonas deanei OX=59799 GN=AGDE_01468 PE=4 SV=1
A0A7G2C8X6	1.2027	0.327	159	7.54715e-05	6.27518e-05	Uncharacterized protein OS=Angomonas deanei OX=59799 GN=AGDE_15030 PE=4 SV=1
A0A7G2CHF5	1.20038	0.267769	522	0.0003203	0.000266831	Uncharacterized protein OS=Angomonas deanei OX=59799 GN=AGDE_12164 PE=4 SV=1
A0A7G2C6Y2	1.20008	0.413684	785	3.36015e-05	2.79994e-05	RuvB-like helicase OS=Angomonas deanei OX=59799 GN=AGDE_01033 PE=3 SV=1; Additional IDs concatenated into MaxParsimony group: S9VNX7
A0A7G2C3G8	1.19835	0.358712	296	2.69492e-05	2.24886e-05	Poly(A)-specific ribonuclease OS=Angomonas deanei OX=59799 GN=AGDE_11675 PE=4 SV=1
S9X1Y1	1.19581	0.0794699	586	0.0029397	0.00245833	Large subunit ribosomal protein L38e OS=Angomonas deanei OX=59799 GN=AGDE_01543 PE=3 SV=1
S9WXJ5	1.19444	0.357712	392	3.51609e-05	2.94371e-05	Short chain dehydrogenase-like protein OS=Angomonas deanei OX=59799 GN=AGDE_00915 PE=4 SV=1
S9V8K7	1.19011	0.0885961	871	0.00232761	0.0019558	Cytochrome c oxidase VII OS=Angomonas deanei OX=59799 GN=AGDE_02181 PE=4 SV=1; Additional IDs concatenated into MaxParsimony group: S9V960
A0A7G2C432	1.1891	0.283242	695	0.000127327	0.000107079	Developmentally regulated GTP-binding protein OS=Angomonas deanei OX=59799 GN=AGDE_03922 PE=4 SV=1; Additional IDs concatenated into MaxParsimony group: S9WA68
A0A7G2C1I6	1.18691	0.158003	866	0.0006572	0.000553705	Cofilin OS=Angomonas deanei OX=59799 GN=AGDE_00688 PE=3 SV=1
A0A7G2CH10	1.18691	0.235243	328	0.000235505	0.000198418	Uncharacterized protein OS=Angomonas deanei OX=59799 GN=AGDE_11615 PE=4 SV=1
A0A7G2CC43	1.18614	0.231375	893	0.000608796	0.000513256	Polyadenylate-binding protein OS=Angomonas deanei OX=59799 GN=AGDE_00792 PE=3 SV=1; Additional IDs concatenated into MaxParsimony group: S9VIW7
S9WRS7	1.18456	0.376576	30	0.000337989	0.000285329	Peptidylprolyl isomerase OS=Angomonas deanei OX=59799 GN=AGDE_05304 PE=4 SV=1
A0A7G2CR37	1.18405	0.0900454	995	0.00120419	0.00101701	Elongation factor Tu OS=Angomonas deanei OX=59799 GN=AGDE_05352 PE=4 SV=1; Additional IDs concatenated into MaxParsimony group: S9VEC6
S9X1M0	1.18317	0.258397	157	0.000164349	0.000138906	Uncharacterized protein OS=Angomonas deanei OX=59799 GN=AGDE_01658 PE=4 SV=1
S9UVK2	1.18264	0.205247	324	0.000826481	0.000698847	Uncharacterized protein OS=Angomonas deanei OX=59799 GN=AGDE_04028 PE=4 SV=1
S9V772	1.17783	0.0591343	281	0.000887357	0.000753385	Stress-inducible protein STI1 OS=Angomonas deanei OX=59799 GN=AGDE_02257 PE=4 SV=1
A0A7G2CNR2	1.17736	0.125789	817	8.42226e-05	7.15352e-05	Proteasome subunit beta type OS=Angomonas deanei OX=59799 GN=AGDE_09683 PE=3 SV=1; Additional IDs concatenated into MaxParsimony group: S9VBZ5
A0A7G2CMY7	1.17499	0.261856	865	0.000130276	0.000110874	Long-chain acyl-CoA synthetase OS=Angomonas deanei OX=59799 GN=AGDE_06891 PE=4 SV=1; Additional IDs concatenated into MaxParsimony group: S9VSM0
S9VLY5	1.17428	0.0607881	672	0.00613745	0.00522656	Large subunit ribosomal protein L10Ae OS=Angomonas deanei OX=59799 GN=AGDE_00184 PE=4 SV=1; Additional IDs concatenated into MaxParsimony group: S9WF73
S9V4R4	1.17162	0.310269	94	0.00203442	0.00173642	U4/U6 small nuclear ribonucleoprotein SNU13 OS=Angomonas deanei OX=59799 GN=AGDE_00088 PE=4 SV=1
A0A7G2C841	1.17118	0.382723	510	3.03033e+08	2.58741e-06	Tau tubulin kinase OS=Angomonas deanei OX=59799 GN=AGDE_12745 PE=4 SV=1
A0A7G2CQZ3	1.1694	0.360801	99	0.000178492	0.000152636	Uncharacterized protein OS=Angomonas deanei OX=59799 GN=AGDE_13194 PE=4 SV=1
S9V574	1.16796	0.273446	742	0.000168016	0.000143854	Peptide alpha-N-acetyltransferase OS=Angomonas deanei OX=59799 GN=AGDE_02808 PE=4 SV=1; Additional IDs concatenated into MaxParsimony group: S9WJ75, S9VJ39
S9WW77	1.16235	0.308171	53	0.00123992	0.00106674	GTP-binding nuclear protein OS=Angomonas deanei OX=59799 GN=AGDE_00984 PE=3 SV=1
A0A7G2CEJ4	1.16018	0.243264	861	0.000318821	0.000274802	Dimethylargininase OS=Angomonas deanei OX=59799 GN=AGDE_02035 PE=4 SV=1; Additional IDs concatenated into MaxParsimony group: S9V893
A0A7G2C5T6	1.16016	0.198811	491	0.00828491	0.00714116	Small subunit ribosomal protein S28e OS=Angomonas deanei OX=59799 GN=AGDE_12685 PE=3 SV=1
S9VHG2	1.15482	0.0315048	487	0.00988	0.00855546	Argininosuccinate synthase OS=Angomonas deanei OX=59799 GN=AGDE_03620 PE=3 SV=1
A0A7G2C5V4	1.15412	0.016681	480	0.000161359	0.000139811	Uncharacterized protein OS=Angomonas deanei OX=59799 GN=AGDE_06980 PE=4 SV=1
S9WZ61	1.15191	0.421598	1093	8.80624e-05	7.64493e-05	Homoserine kinase OS=Angomonas deanei OX=59799 GN=AGDE_02509 PE=3 SV=1; Additional IDs concatenated into MaxParsimony group: S9V0R3
A0A7G2C993	1.15181	0.317623	549	0.00115022	0.000998617	ATP-dependent RNA helicase OS=Angomonas deanei OX=59799 GN=AGDE_11567 PE=3 SV=1
S9V9X6	1.15176	0.365611	428	0.00142967	0.00124129	Large subunit ribosomal protein LP2 OS=Angomonas deanei OX=59799 GN=AGDE_01508 PE=3 SV=1
S9VNI2	1.15066	0.361328	398	0.00146585	0.00127392	Uncharacterized protein OS=Angomonas deanei OX=59799 GN=AGDE_05071 PE=4 SV=1
A0A7G2CDZ0	1.14879	0.103693	530	0.000301093	0.000262095	Uncharacterized protein OS=Angomonas deanei OX=59799 GN=AGDE_14329 PE=4 SV=1
A0A7G2CMA8	1.14589	0.246517	317	0.000819995	0.000715594	Alanine--tRNA ligase OS=Angomonas deanei OX=59799 GN=AGDE_08761 PE=3 SV=1
A0A7G2CG22	1.14497	0.255513	1007	0.000241531	0.000210949	Stress-induced-phosphoprotein 1 OS=Angomonas deanei OX=59799 GN=AGDE_10553 PE=4 SV=1; Additional IDs concatenated into MaxParsimony group: S9UUA9
A0A7G2CSP3	1.13912	0.435832	793	0.000135171	0.000118663	Pyruvate dehydrogenase E1 component subunit alpha OS=Angomonas deanei OX=59799 GN=AGDE_08418 PE=4 SV=1; Additional IDs concatenated into MaxParsimony group: S9V9P9
A0A7G2CC54	1.13831	0.334661	235	0.000824661	0.000724459	Uncharacterized protein OS=Angomonas deanei OX=59799 GN=AGDE_07259 PE=4 SV=1
S9VHW5	1.13356	0.163572	280	0.00820264	0.00723617	Large subunit ribosomal protein L26e OS=Angomonas deanei OX=59799 GN=AGDE_03484 PE=4 SV=1
S9WPH7	1.13328	0.388536	613	0.00154196	0.00136062	Uncharacterized protein OS=Angomonas deanei OX=59799 GN=AGDE_02789 PE=4 SV=1
A0A7G2CL29	1.12426	0.0555081	1088	0.000172715	0.000153626	Adenylosuccinate synthase OS=Angomonas deanei OX=59799 GN=AGDE_12079 PE=4 SV=1
A0A7G2CFB2	1.12309	0.425371	257	0.000127141	0.000113207	I/6 autoantigen-like protein OS=Angomonas deanei OX=59799 GN=AGDE_04119 PE=4 SV=1
A0A7G2C459	1.12295	0.205768	930	0.000199014	0.000177225	Threonyl-tRNA synthetase OS=Angomonas deanei OX=59799 GN=AGDE_03934 PE=3 SV=1
A0A7G2CFK4	1.12267	0.390214	6	0.000493995	0.000440016	Uncharacterized protein OS=Angomonas deanei OX=59799 GN=AGDE_13123 PE=4 SV=1
A0A7G2CB73	1.12067	0.293623	182	0.000237745	0.000212146	Threonine dehydratase OS=Angomonas deanei OX=59799 GN=AGDE_12516 PE=4 SV=1
A0A7G2CRH6	1.11937	0.464307	481	2.9235e+08	2.61173e-06	WDdomain 60 OS=Angomonas deanei OX=59799 GN=AGDE_02687 PE=4 SV=1
S9VEE0	1.11359	0.337172	297	2.52159e-05	2.26439e-05	Rab family, other OS=Angomonas deanei OX=59799 GN=AGDE_00085 PE=4 SV=1
A0A7G2C408	1.11093	0.29434	833	5.65302e-05	5.08856e-05	rRNA 2'-O-methyltransferase fibrillarin OS=Angomonas deanei OX=59799 GN=AGDE_10620 PE=3 SV=1; Additional IDs concatenated into MaxParsimony group: S9V8P5, S9V4P1
S9X1T9	1.11017	0.362577	978	0.000738245	0.000664982	Uncharacterized protein OS=Angomonas deanei OX=59799 GN=AGDE_01375 PE=4 SV=1; Additional IDs concatenated into MaxParsimony group: S9VEF2
A0A7G2CCS8	1.10813	0.136783	252	5.68744e-05	5.13248e-05	Uncharacterized protein OS=Angomonas deanei OX=59799 GN=AGDE_09846 PE=4 SV=1
S9UNI2	1.10713	0.355587	902	0.000251084	0.000226789	4-methyl-5(B-hydroxyethyl)-thiazole monophosphate biosynthesis OS=Angomonas deanei OX=59799 GN=AGDE_02058 PE=4 SV=1; Additional IDs concatenated into MaxParsimony group: S9X4X9
A0A7G2C8I5	1.10551	0.0792704	899	0.000620282	0.00056108	Aminopeptidase OS=Angomonas deanei OX=59799 GN=AGDE_03675 PE=4 SV=1; Additional IDs concatenated into MaxParsimony group: S9V978, S9V8C3
A0A7G2CV43	1.10075	0.449024	928	3.08444e+08	2.80213e-06	Metallo-peptidase, Clan ME, Family M16C OS=Angomonas deanei OX=59799 GN=AGDE_09640 PE=4 SV=1; Additional IDs concatenated into MaxParsimony group: S9W5Z8
S9V9R5	1.10004	0.372696	1064	0.00105313	0.000957362	Cytochrome c oxidase subunit V OS=Angomonas deanei OX=59799 GN=AGDE_02818 PE=4 SV=1; Additional IDs concatenated into MaxParsimony group: S9WF95
A0A7G2C607	1.09666	0.133836	518	0.00392196	0.00357628	Small subunit ribosomal protein S10e OS=Angomonas deanei OX=59799 GN=AGDE_11094 PE=4 SV=1
S9WC84	1.09615	0.0693151	956	0.00613865	0.0056002	Solute carrier family 25 (Mitochondrial phosphate transporter), member 3 OS=Angomonas deanei OX=59799 GN=AGDE_06252 PE=3 SV=1; Additional IDs concatenated into MaxParsimony group: S9WCW3, S9UU74
A0A7G2C1I6	1.09346	0.271659	867	0.00070741	0.000646949	Cofilin OS=Angomonas deanei OX=59799 GN=AGDE_06640 PE=3 SV=1
S9VBQ3	1.0931	0.275487	84	0.00184119	0.00168438	Adenylate kinase OS=Angomonas deanei OX=59799 GN=AGDE_00662 PE=3 SV=1
A0A7G2CJ50	1.09228	0.442235	1040	6.6713e-05	6.10769e-05	Uncharacterized protein OS=Angomonas deanei OX=59799 GN=AGDE_04213 PE=4 SV=1; Additional IDs concatenated into MaxParsimony group: S9WY07
S9VKF9	1.09224	0.116874	177	0.00631889	0.00578524	Small subunit ribosomal protein S15e OS=Angomonas deanei OX=59799 GN=AGDE_02567 PE=3 SV=1
S9VLW6	1.08894	0.257968	54	0.00853989	0.00784236	Large subunit ribosomal protein L27Ae OS=Angomonas deanei OX=59799 GN=AGDE_02059 PE=3 SV=1
S9WNQ6	1.08891	0.0793753	897	0.00723959	0.00664849	Small subunit ribosomal protein S9e OS=Angomonas deanei OX=59799 GN=AGDE_02676 PE=3 SV=1; Additional IDs concatenated into MaxParsimony group: S9WRY2
S9VJY6	1.08771	0.349111	761	0.000102645	9.4368e-05	Large subunit ribosomal protein L3e OS=Angomonas deanei OX=59799 GN=AGDE_10368 PE=3 SV=1; Additional IDs concatenated into MaxParsimony group: S9VJY6, S9V7K3
A0A7G2CAT7	1.08596	0.291206	345	3.16906e-05	2.91821e-05	Molecular chaperone DnaJ OS=Angomonas deanei OX=59799 GN=AGDE_16247 PE=4 SV=1
A0A7G2CL29	1.08406	0.163203	1087	0.000671102	0.000619064	Adenylosuccinate synthetase OS=Angomonas deanei OX=59799 GN=AGDE_07454 PE=3 SV=1
S9U7S6	1.08116	0.441891	391	2.91458e-05	2.69579e-05	Uncharacterized protein OS=Angomonas deanei OX=59799 GN=AGDE_06170 PE=4 SV=1
S9VHC4	1.08111	0.280706	283	0.0106518	0.0098526	60S ribosomal protein L18a OS=Angomonas deanei OX=59799 GN=AGDE_01537 PE=3 SV=1
A0A7G2C5T4	1.07841	0.415358	470	0.000513683	0.000476335	Uncharacterized protein OS=Angomonas deanei OX=59799 GN=AGDE_16398 PE=4 SV=1
S9WT60	1.07762	0.0464518	933	0.000888171	0.000824195	ATP-dependent RNA helicase DDX6/DHH1 OS=Angomonas deanei OX=59799 GN=AGDE_04738 PE=3 SV=1; Additional IDs concatenated into MaxParsimony group: S9WW50
S9WXV8	1.07716	0.221078	816	9.62219e-05	8.93293e-05	Rab family, other OS=Angomonas deanei OX=59799 GN=AGDE_02202 PE=4 SV=1; Additional IDs concatenated into MaxParsimony group: S9VH12
A0A7G2CHW0	1.07693	0.34523	27	0.000473826	0.000439978	Uncharacterized protein OS=Angomonas deanei OX=59799 GN=AGDE_05387 PE=3 SV=1
A0A7G2BZV8	1.07602	0.275173	331	7.46147e-05	6.93433e-05	Methylthioribose-1-phosphate isomerase OS=Angomonas deanei OX=59799 GN=AGDE_05761 PE=3 SV=1
A0A7G2BYQ7	1.07465	0.334149	784	4.93916e-05	4.59604e-05	Transaldolase OS=Angomonas deanei OX=59799 GN=AGDE_02669 PE=4 SV=1
A0A7G2CTQ3	1.07203	0.286044	580	0.00224689	0.00209593	Nucleolar protein 56 OS=Angomonas deanei OX=59799 GN=AGDE_06554 PE=4 SV=1
S9WHT2	1.07082	0.280984	13	0.00177749	0.00165994	Wos2 protein OS=Angomonas deanei OX=59799 GN=AGDE_03696 PE=4 SV=1
S9UIY2	1.06531	0.246155	440	0.00508518	0.00477344	Nascent polypeptide-associated complex subunit alpha OS=Angomonas deanei OX=59799 GN=AGDE_10329 PE=4 SV=1
A0A7G2CKR8	1.06356	0.242616	683	0.000802927	0.000754942	Large subunit ribosomal protein L17e OS=Angomonas deanei OX=59799 GN=AGDE_01946 PE=3 SV=1
S9V6L7	1.0618	0.330974	831	0.00630129	0.00593451	Small subunit ribosomal protein S18e OS=Angomonas deanei OX=59799 GN=AGDE_06779 PE=3 SV=1; Additional IDs concatenated into MaxParsimony group: S9WL19
S9VGD7	1.06146	0.336154	765	0.00346829	0.00326748	Cytochrome c oxidase subunit IV OS=Angomonas deanei OX=59799 GN=AGDE_08453 PE=4 SV=1; Additional IDs concatenated into MaxParsimony group: S9VRT9
A0A7G2CC91	1.0602	0.205537	1002	0.00787637	0.00742917	Elongation factor 1-beta OS=Angomonas deanei OX=59799 GN=AGDE_03654 PE=3 SV=1
A0A7G2CPE7	1.05891	0.45431	593	5.53167e+08	5.22395e-06	Uncharacterized protein OS=Angomonas deanei OX=59799 GN=AGDE_15290 PE=4 SV=1
A0A7G2C4V7	1.05722	0.285229	1001	0.00241786	0.002287	Elongation factor 1-beta OS=Angomonas deanei OX=59799 GN=AGDE_11644 PE=3 SV=1
A0A7G2C2H9	1.05695	0.285216	360	0.00322311	0.00304946	Small subunit ribosomal protein S27e OS=Angomonas deanei OX=59799 GN=AGDE_02152 PE=4 SV=1
A0A7G2CVA0	1.05673	0.359242	533	0.000139068	0.000131602	RNA-binding protein OS=Angomonas deanei OX=59799 GN=AGDE_03842 PE=4 SV=1
A0A7G2CJ35	1.05419	0.412541	175	0.000199197	0.000188958	Phosphatase 2C OS=Angomonas deanei OX=59799 GN=AGDE_07228 PE=4 SV=1
A0A7G2C7C6	1.05376	0.4159	498	0.000138091	0.000131046	Glycoprotein 96-92 OS=Angomonas deanei OX=59799 GN=AGDE_12970 PE=4 SV=1
S9UJI1	1.05349	0.324263	110	0.0203624	0.0193284	40S ribosomal protein S4 OS=Angomonas deanei OX=59799 GN=AGDE_02374 PE=3 SV=1
A0A7G2CCF8	1.05201	0.314127	277	0.00616875	0.00586377	Polyadenylate-binding protein OS=Angomonas deanei OX=59799 GN=AGDE_12994 PE=4 SV=1
S9V9S2	1.05169	0.147176	809	0.00446703	0.00424746	Large subunit ribosomal protein L14e OS=Angomonas deanei OX=59799 GN=AGDE_03102 PE=4 SV=1; Additional IDs concatenated into MaxParsimony group: S9WXD5
S9VEZ8	1.04967	0.318412	529	0.000792297	0.000754808	V-type proton ATPase subunit G OS=Angomonas deanei OX=59799 GN=AGDE_01787 PE=3 SV=1
A0A7G2CUP1	1.04924	0.448949	232	0.000198786	0.000189458	Uncharacterized protein OS=Angomonas deanei OX=59799 GN=AGDE_02531 PE=4 SV=1
A0A7G2CRE5	1.04888	0.389589	740	0.00075317	0.000718074	Large subunit ribosomal protein LP2 OS=Angomonas deanei OX=59799 GN=AGDE_09585 PE=3 SV=1; Additional IDs concatenated into MaxParsimony group: S9V7D6
A0A7G2CQI7	1.04529	0.450365	535	0.000321138	0.000307225	Uncharacterized protein OS=Angomonas deanei OX=59799 GN=AGDE_07133 PE=4 SV=1
A0A7G2CWZ4	1.04481	0.447428	230	0.00041676	0.000398886	Aminopeptidase OS=Angomonas deanei OX=59799 GN=AGDE_10801 PE=4 SV=1
S9VLK6	1.04405	0.355021	411	0.00293422	0.00281043	Cytochrome c oxidase subunit 10 OS=Angomonas deanei OX=59799 GN=AGDE_02080 PE=4 SV=1
A0A7G2CGU4	1.04354	0.325225	403	3.32096e-05	3.18239e-05	Uncharacterized protein OS=Angomonas deanei OX=59799 GN=AGDE_03070 PE=4 SV=1
S9VN66	1.04243	0.309941	91	0.000436016	0.00041827	GTP-binding protein SAR1 OS=Angomonas deanei OX=59799 GN=AGDE_00236 PE=3 SV=1
S9VLC8	1.04232	0.285417	987	0.000234714	0.000225184	Solute carrier family 25 (Mitochondrial adenine nucleotide translocator), member 4/5/6/31 OS=Angomonas deanei OX=59799 GN=AGDE_07152 PE=3 SV=1; Additional IDs concatenated into MaxParsimony group: S9VLC8
A0A7G2CQL9	1.03968	0.455397	1086	0.00149167	0.00143474	Uncharacterized protein OS=Angomonas deanei OX=59799 GN=AGDE_10362 PE=4 SV=1; Additional IDs concatenated into MaxParsimony group: S9U270, S9W465
A0A7G2CI60	1.03755	0.279403	812	1.75579e-05	1.69224e-05	Uncharacterized protein OS=Angomonas deanei OX=59799 GN=AGDE_09526 PE=4 SV=1; Additional IDs concatenated into MaxParsimony group: S9UBV2
A0A7G2CMB6	1.03619	0.476625	577	0.000253053	0.000244214	Uncharacterized protein OS=Angomonas deanei OX=59799 GN=AGDE_01479 PE=4 SV=1
A0A7G2CRR2	1.03181	0.462146	188	0.000112186	0.000108728	Peptide-methionine (S)-S-oxide reductase OS=Angomonas deanei OX=59799 GN=AGDE_01487 PE=3 SV=1
A0A7G2CKR5	1.03113	0.429461	1063	7.21691e-05	6.99902e-05	Uncharacterized protein OS=Angomonas deanei OX=59799 GN=AGDE_07178 PE=4 SV=1
A0A7G2CST1	1.03017	0.465215	1014	0.00128877	0.00125102	Peptidylprolyl isomerase OS=Angomonas deanei OX=59799 GN=AGDE_00576 PE=4 SV=1; Additional IDs concatenated into MaxParsimony group: S9W6E2
S9V991	1.02744	0.413348	760	0.00059362	0.000577766	Isocitrate dehydrogenase [NADP] OS=Angomonas deanei OX=59799 GN=AGDE_03939 PE=3 SV=1; Additional IDs concatenated into MaxParsimony group: S9V0B1, S9VZS3, S9W221
S9WF10	1.02645	0.298298	441	0.00771432	0.00751554	Large subunit ribosomal protein L28e OS=Angomonas deanei OX=59799 GN=AGDE_05498 PE=4 SV=1
A0A7G2CTM1	1.02617	0.383118	1005	0.00203564	0.00198372	Citrate synthase OS=Angomonas deanei OX=59799 GN=AGDE_02513 PE=3 SV=1; Additional IDs concatenated into MaxParsimony group: S9VRC0
S9VPC7	1.02608	0.449423	1047	8.81792e-05	8.5938e-05	Eukaryotic translation initiation factor 6 OS=Angomonas deanei OX=59799 GN=EIF6 PE=3 SV=1; Additional IDs concatenated into MaxParsimony group: S9UDN0
S9UMN9	1.02607	0.469749	682	0.000439242	0.000428081	Uncharacterized protein OS=Angomonas deanei OX=59799 GN=AGDE_00553 PE=4 SV=1; Additional IDs concatenated into MaxParsimony group: S9WKB9
A0A7G2CFC1	1.02275	0.469948	456	2.30862e-05	2.25726e-05	Uncharacterized protein OS=Angomonas deanei OX=59799 GN=AGDE_16006 PE=4 SV=1
S9UV95	1.02135	0.47075	1024	0.000274984	0.000269236	H/ACA ribonucleoprotein complex subunit 4 OS=Angomonas deanei OX=59799 GN=AGDE_04288 PE=4 SV=1; Additional IDs concatenated into MaxParsimony group: S9UV95
S9WRP1	1.01964	0.442585	97	0.00551322	0.00540705	Large subunit ribosomal protein L39e OS=Angomonas deanei OX=59799 GN=AGDE_00222 PE=3 SV=1
S9W006	1.01805	0.347225	915	0.0111542	0.0109564	Small subunit ribosomal protein S16e OS=Angomonas deanei OX=59799 GN=AGDE_01655 PE=3 SV=1; Additional IDs concatenated into MaxParsimony group: Reverse_S9TU13
S9VMF0	1.0179	0.433836	266	0.00457175	0.00449134	Ribosomal protein L37 OS=Angomonas deanei OX=59799 GN=AGDE_04479 PE=3 SV=1
S9VE00	1.01772	0.40574	129	0.00916911	0.00900943	Guanine nucleotide-binding protein subunit beta-2-like 1 protein OS=Angomonas deanei OX=59799 GN=AGDE_00875 PE=4 SV=1
S9UJX9	1.01733	0.428574	307	0.00110221	0.00108344	Dynein light chain roadblock-type OS=Angomonas deanei OX=59799 GN=AGDE_05152 PE=4 SV=1
S9UF54	1.01714	0.423325	170	0.011322	0.0111311	Small subunit ribosomal protein S17e OS=Angomonas deanei OX=59799 GN=AGDE_05681 PE=3 SV=1
A0A7G2C7Q9	1.01476	0.464138	141	1.7839e-05	1.75795e-05	Uncharacterized protein OS=Angomonas deanei OX=59799 GN=AGDE_00719 PE=4 SV=1
A0A7G2CPA7	1.01402	0.467897	102	0.00304213	0.00300007	Protein disulfide-isomerase OS=Angomonas deanei OX=59799 GN=AGDE_08044 PE=3 SV=1
A0A7G2CEE2	1.01362	0.489531	326	1.50871e-05	1.48845e-05	Ribose-phosphate pyrophosphokinase OS=Angomonas deanei OX=59799 GN=AGDE_12475 PE=4 SV=1
S9U0D0	1.0113	0.472252	620	0.00947818	0.00937231	40S ribosomal protein S6 OS=Angomonas deanei OX=59799 GN=AGDE_03144 PE=3 SV=1
A0A7G2CVC7	1.01072	0.496323	41	5.06622e-05	5.01248e-05	Uncharacterized protein OS=Angomonas deanei OX=59799 GN=AGDE_08694 PE=4 SV=1
A0A7G2C213	1.00933	0.493398	922	6.54405e-05	6.48354e-05	Succinyl-diaminopimelate desuccinylase-like protein OS=Angomonas deanei OX=59799 GN=AGDE_02317 PE=4 SV=1; Additional IDs concatenated into MaxParsimony group: S9VCF9
S9W4C7	1.00901	0.491291	473	4.58965e-05	4.54866e-05	Mitogen-activated protein kinase OS=Angomonas deanei OX=59799 GN=AGDE_07727 PE=3 SV=1
S9W0K3	1.0062	0.462521	214	0.00153818	0.0015287	Uncharacterized protein OS=Angomonas deanei OX=59799 GN=AGDE_00211 PE=4 SV=1
S9V5W3	1.00615	0.480066	89	0.00720739	0.00716333	Small subunit ribosomal protein S20e OS=Angomonas deanei OX=59799 GN=AGDE_05221 PE=3 SV=1
S9X004	1.00583	0.48871	840	0.00436934	0.00434401	Large subunit ribosomal protein L27e OS=Angomonas deanei OX=59799 GN=AGDE_02219 PE=4 SV=1; Additional IDs concatenated into MaxParsimony group: S9V8B3
A0A7G2CKZ0	1.00561	0.473151	553	0.00756537	0.00752316	Large subunit ribosomal protein L19e OS=Angomonas deanei OX=59799 GN=AGDE_05973 PE=3 SV=1
S9VRM3	1.00558	0.490505	969	0.00162534	0.00161633	Glutamate dehydrogenase OS=Angomonas deanei OX=59799 GN=AGDE_09224 PE=4 SV=1
A0A7G2C409	1.00519	0.489116	196	0.000136965	0.000136258	Uncharacterized protein OS=Angomonas deanei OX=59799 GN=AGDE_15577 PE=4 SV=1
A0A7G2CN96	1.00324	0.491816	285	0.00041879	0.000417437	Carbonic anhydrase OS=Angomonas deanei OX=59799 GN=AGDE_02975 PE=3 SV=1
A0A7G2CAZ5	1.00218	0.499057	21	4.48519e-06	4.47545e-06	Phosphoinositide phospholipase C OS=Angomonas deanei OX=59799 GN=AGDE_15311 PE=4 SV=1
A0A7G2CPV1	-1.00124	0.498678	429	1.2511e-05	1.25265e-05	Hypoxanthine phosphoribosyltransferase OS=Angomonas deanei OX=59799 GN=AGDE_10661 PE=4 SV=1
A0A7G2CRR1	-1.00226	0.496812	829	0.000843521	0.000845426	Mitochondrial processing peptidase OS=Angomonas deanei OX=59799 GN=AGDE_10744 PE=4 SV=1; Additional IDs concatenated into MaxParsimony group: S9UAC8
S9UZ88	-1.00289	0.496416	837	0.000151596	0.000152033	Serine/threonine-protein kinase A OS=Angomonas deanei OX=59799 GN=AGDE_02852 PE=3 SV=1
A0A7G2CF19	-1.00424	0.493625	986	4.83364e+08	4.85413e-06	Heat shock protein 110kDa OS=Angomonas deanei OX=59799 GN=AGDE_04086 PE=4 SV=1; Additional IDs concatenated into MaxParsimony group: S9VI84
A0A7G2CUU3	-1.00454	0.480014	621	0.00175852	0.00176649	D-amino-acid dehydrogenase OS=Angomonas deanei OX=59799 GN=AGDE_15732 PE=4 SV=1
A0A7G2C8W2	-1.00526	0.493266	890	0.000125281	0.00012594	Uncharacterized protein OS=Angomonas deanei OX=59799 GN=AGDE_11865 PE=4 SV=1; Additional IDs concatenated into MaxParsimony group: S9UB88
S9VDQ1	-1.00592	0.466687	650	0.0170157	0.0171165	40S ribosomal protein S3a OS=Angomonas deanei OX=59799 GN=AGDE_04971 PE=3 SV=1
A0A7G2CN77	-1.0106	0.489083	777	0.000241573	0.000244132	Metacaspase OS=Angomonas deanei OX=59799 GN=AGDE_06826 PE=4 SV=1
S9VAR5	-1.01079	0.469486	708	0.000564898	0.000570995	Uncharacterized protein OS=Angomonas deanei OX=59799 GN=AGDE_03871 PE=4 SV=1; Additional IDs concatenated into MaxParsimony group: S9WYN0
A0A7G2CEQ2	-1.01305	0.443258	898	0.0143744	0.0145621	Small subunit ribosomal protein S13e OS=Angomonas deanei OX=59799 GN=AGDE_02314 PE=3 SV=1; Additional IDs concatenated into MaxParsimony group: S9VFK1
S9VNC9	-1.01467	0.4833	261	0.00236027	0.00239488	Large subunit ribosomal protein L37Ae OS=Angomonas deanei OX=59799 GN=AGDE_00156 PE=3 SV=1
A0A7G2CDD2	-1.01727	0.472944	33	3.96167e-05	4.03009e-05	ATP-binding protein cassette, sub-family F, member 1 OS=Angomonas deanei OX=59799 GN=AGDE_02012 PE=4 SV=1
S9VK37	-1.01892	0.48512	376	2.45942e-05	2.50596e-05	Reticulon-like protein OS=Angomonas deanei OX=59799 GN=AGDE_00299 PE=4 SV=1
A0A7G2C997	-1.02244	0.465315	207	0.000240166	0.000245555	T-complex protein 1 subunit epsilon OS=Angomonas deanei OX=59799 GN=AGDE_08756 PE=3 SV=1
A0A7G2CM12	-1.02818	0.480648	483	8.21515e+08	8.44667e-06	Uncharacterized protein OS=Angomonas deanei OX=59799 GN=AGDE_13676 PE=4 SV=1
A0A7G2C411	-1.02893	0.469432	585	0.00290829	0.00299242	Cellular nucleic acid-binding protein OS=Angomonas deanei OX=59799 GN=AGDE_15517 PE=4 SV=1
A0A7G2CUP1	-1.0294	0.472182	660	2.61763e-05	2.6946e-05	ATP-dependent DEAD/H RNA helicase OS=Angomonas deanei OX=59799 GN=AGDE_16341 PE=4 SV=1
A0A7G2CEN4	-1.03238	0.445368	694	2.90836e+08	3.00253e-06	Tyrosyl-tRNA synthetase OS=Angomonas deanei OX=59799 GN=AGDE_07587 PE=4 SV=1; Additional IDs concatenated into MaxParsimony group: S9WLU3
A0A7G2CPX5	-1.03575	0.483699	973	3.3461e-05	3.46571e-05	T-complex protein 1 subunit delta OS=Angomonas deanei OX=59799 GN=AGDE_01140 PE=3 SV=1; Additional IDs concatenated into MaxParsimony group: S9UKR9
A0A7G2CGC6	-1.03581	0.464662	176	0.000108674	0.000112565	Uncharacterized protein OS=Angomonas deanei OX=59799 GN=AGDE_15024 PE=4 SV=1
S9WZF4	-1.037	0.458364	499	0.000867517	0.000899617	Kinetoplast-associated protein OS=Angomonas deanei OX=59799 GN=AGDE_01956 PE=4 SV=1
S9UG13	-1.03713	0.414342	626	0.00223163	0.00231448	Profilin OS=Angomonas deanei OX=59799 GN=AGDE_00619 PE=3 SV=1
S9VLJ9	-1.03783	0.397261	810	0.000120353	0.000124906	Proteasome endopeptidase complex OS=Angomonas deanei OX=59799 GN=AGDE_00053 PE=3 SV=1; Additional IDs concatenated into MaxParsimony group: S9WK72
A0A7G2CG87	-1.03871	0.0604126	918	0.00157441	0.00163535	Histone H3 OS=Angomonas deanei OX=59799 GN=AGDE_02737 PE=3 SV=1
A0A7G2CBY5	-1.04221	0.461197	163	7.0807e+08	7.37958e-06	Inositol phosphosphingolipid phospholipase C OS=Angomonas deanei OX=59799 GN=AGDE_09383 PE=4 SV=1
A0A7G2CIG8	-1.04227	0.405615	1035	0.000126902	0.000132266	Acetyl-coenzyme A synthetase OS=Angomonas deanei OX=59799 GN=AGDE_02848 PE=3 SV=1; Additional IDs concatenated into MaxParsimony group: S9UDU3, S9URK7
A0A7G2C6B0	-1.04787	0.46358	60	0.000238678	0.000250103	Zinc finger protein 2 OS=Angomonas deanei OX=59799 GN=AGDE_09570 PE=4 SV=1
S9V3R6	-1.04962	0.421237	832	0.00216122	0.00226845	Pyruvate dehydrogenase E1 component subunit beta OS=Angomonas deanei OX=59799 GN=AGDE_04093 PE=4 SV=1; Additional IDs concatenated into MaxParsimony group: S9WR67, S9VAA2
A0A7G2CU77	-1.05291	0.337526	1018	0.000774242	0.000815207	Pyruvate, phosphate dikinase OS=Angomonas deanei OX=59799 GN=AGDE_01484 PE=3 SV=1; Additional IDs concatenated into MaxParsimony group: S9UR86
S9WE02	-1.05689	0.244284	1044	0.00350745	0.003707	Large subunit ribosomal protein L7Ae OS=Angomonas deanei OX=59799 GN=AGDE_00466 PE=4 SV=1; Additional IDs concatenated into MaxParsimony group: S9WTE0
A0A7G2CS59	-1.057	0.415483	587	0.000233521	0.000246831	P-type H+-ATPase OS=Angomonas deanei OX=59799 GN=AGDE_04017 PE=4 SV=1
A0A7G2C2S2	-1.0578	0.405335	1084	6.60571e-05	6.98755e-05	Uncharacterized protein OS=Angomonas deanei OX=59799 GN=AGDE_05940 PE=4 SV=1; Additional IDs concatenated into MaxParsimony group: S9VKB0, S9TXR1
S9VB88	-1.05813	0.260788	993	0.000113701	0.000120311	Uncharacterized protein OS=Angomonas deanei OX=59799 GN=AGDE_02732 PE=4 SV=1; Additional IDs concatenated into MaxParsimony group: S9UTS5, S9VW40
S9WM85	-1.05963	0.240011	774	0.00207382	0.00219749	Mitochondrial processing peptidase OS=Angomonas deanei OX=59799 GN=AGDE_03642 PE=4 SV=1; Additional IDs concatenated into MaxParsimony group: S9VH82
S9WS42	-1.06095	0.30715	1006	0.00618603	0.00656308	Large subunit ribosomal protein L9e OS=Angomonas deanei OX=59799 GN=AGDE_04462 PE=4 SV=1; Additional IDs concatenated into MaxParsimony group: S9VFN7
S9WPH8	-1.06145	0.400276	417	0.00751783	0.00797981	Large subunit ribosomal protein L34e OS=Angomonas deanei OX=59799 GN=AGDE_00309 PE=4 SV=1
S9VQR1	-1.06219	0.449261	521	0.000710616	0.000754807	Ubiquitin-conjugating enzyme E2 D/E OS=Angomonas deanei OX=59799 GN=AGDE_00728 PE=3 SV=1
A0A7G2CQK8	-1.06232	0.468536	468	0.000161699	0.000171777	Uncharacterized protein (Fragment) OS=Angomonas deanei OX=59799 GN=AGDE_00070 PE=4 SV=1
A0A7G2CFK4	-1.06314	0.413134	410	0.00038106	0.000405121	Dynamin GTPase OS=Angomonas deanei OX=59799 GN=AGDE_08799 PE=3 SV=1
A0A7G2CNV6	-1.06463	0.448137	363	2.17315e-06	2.31361e-06	Uncharacterized protein OS=Angomonas deanei OX=59799 GN=AGDE_15507 PE=4 SV=1
A0A7G2CDA7	-1.07098	0.429827	739	0.000147636	0.000158116	RNA binding protein OS=Angomonas deanei OX=59799 GN=AGDE_03965 PE=4 SV=1; Additional IDs concatenated into MaxParsimony group: S9VKM1
A0A7G2C5I4	-1.07257	0.415155	144	6.11485e-05	6.55859e-05	DNA topoisomerase I OS=Angomonas deanei OX=59799 GN=AGDE_12723 PE=4 SV=1
S9WTP9	-1.07552	0.396679	57	0.000523406	0.000562935	Uncharacterized protein OS=Angomonas deanei OX=59799 GN=AGDE_04513 PE=4 SV=1
A0A7G2CAK2	-1.07652	0.423764	614	3.65239e+08	3.93185e-06	Uncharacterized protein OS=Angomonas deanei OX=59799 GN=AGDE_09145 PE=4 SV=1
S9UCZ0	-1.07667	0.172532	1034	0.00975382	0.0105016	40S ribosomal protein S7 OS=Angomonas deanei OX=59799 GN=AGDE_02496 PE=3 SV=1; Additional IDs concatenated into MaxParsimony group: S9WVH0
S9WW26	-1.07804	0.111597	114	0.00319067	0.00343966	ATP synthase, epsilon chain OS=Angomonas deanei OX=59799 GN=AGDE_02184 PE=3 SV=1
S9WRQ6	-1.07959	0.415119	842	0.000699557	0.000755232	Large subunit ribosomal protein L22e OS=Angomonas deanei OX=59799 GN=AGDE_01837 PE=4 SV=1; Additional IDs concatenated into MaxParsimony group: S9VLD0
A0A7G2CH02	-1.08064	0.351919	531	0.000148876	0.000160882	Aspartyl aminopeptidase OS=Angomonas deanei OX=59799 GN=AGDE_03244 PE=3 SV=1
S9VD06	-1.08266	0.180073	137	0.00864124	0.00935551	Large subunit ribosomal protein L23Ae OS=Angomonas deanei OX=59799 GN=AGDE_03119 PE=3 SV=1
A0A7G2CDU6	-1.08334	0.350698	217	3.04293e-05	3.29654e-05	Uncharacterized protein OS=Angomonas deanei OX=59799 GN=AGDE_13437 PE=4 SV=1
S9X2Y2	-1.08437	0.219947	548	0.0123017	0.0133396	Large subunit ribosomal protein L5e OS=Angomonas deanei OX=59799 GN=AGDE_01051 PE=3 SV=1
S9UDT4	-1.08624	0.211459	892	0.00301398	0.00327389	Tyrosine 3-monooxygenase/tryptophan 5-monooxygenase activation protein OS=Angomonas deanei OX=59799 GN=AGDE_00540 PE=3 SV=1; Additional IDs concatenated into MaxParsimony group: S9VQZ0, S9VB30, S9V4I3
S9VA68	-1.08888	0.108053	1033	0.000720929	0.000785003	ATP-dependent RNA helicase UAP56/SUB2 OS=Angomonas deanei OX=59799 GN=AGDE_04031 PE=4 SV=1; Additional IDs concatenated into MaxParsimony group: S9VLX3
A0A7G2CD41	-1.08926	0.347203	92	0.000341682	0.000372182	Uncharacterized protein OS=Angomonas deanei OX=59799 GN=AGDE_14677 PE=4 SV=1
A0A7G2C2G1	-1.09004	0.408733	15	1.29911e-05	1.41608e-05	Uncharacterized protein OS=Angomonas deanei OX=59799 GN=AGDE_16606 PE=4 SV=1
S9X5B7	-1.09174	0.470403	998	2.36881e-05	2.58612e-05	Extracellular signal-regulated kinase 1/2 OS=Angomonas deanei OX=59799 GN=AGDE_00256 PE=4 SV=1; Additional IDs concatenated into MaxParsimony group: S9UX96
S9VS21	-1.09338	0.221514	896	0.00712148	0.00778647	Large subunit ribosomal protein L13e OS=Angomonas deanei OX=59799 GN=AGDE_00302 PE=3 SV=1; Additional IDs concatenated into MaxParsimony group: S9V560
S9VD00	-1.09436	0.285726	59	0.0105703	0.0115677	Large subunit ribosomal protein L36e OS=Angomonas deanei OX=59799 GN=AGDE_00667 PE=4 SV=1
S9VEU5	-1.09561	0.105332	931	0.00269562	0.00295335	Tyrosine 3-monooxygenase/tryptophan 5-monooxygenase activation protein OS=Angomonas deanei OX=59799 GN=AGDE_00914 PE=3 SV=1; Additional IDs concatenated into MaxParsimony group: S9X5J6
A0A7G2CT52	-1.09874	0.448647	292	1.28471e-05	1.41156e-05	Uncharacterized protein OS=Angomonas deanei OX=59799 GN=AGDE_13191 PE=4 SV=1
A0A7G2CDX0	-1.10036	0.00980444	1066	0.000143176	0.000157545	Dynein intermediate chain 2, axonemal OS=Angomonas deanei OX=59799 GN=AGDE_04414 PE=4 SV=1; Additional IDs concatenated into MaxParsimony group: S9V2S3
A0A7G2CH25	-1.1014	0.460273	80	1.26993e-05	1.39871e-05	RNA polymerase-associated protein CTR9 OS=Angomonas deanei OX=59799 GN=AGDE_13072 PE=4 SV=1
A0A7G2CR38	-1.10249	0.310581	567	0.000124817	0.000137609	Uncharacterized protein OS=Angomonas deanei OX=59799 GN=AGDE_01446 PE=3 SV=1
A0A7G2CSY0	-1.10386	0.428239	574	9.25261e+07	1.02136e-06	Splicing factor 3B subunit 3 OS=Angomonas deanei OX=59799 GN=AGDE_09938 PE=4 SV=1
S9WND1	-1.10387	0.0228889	1073	0.00496351	0.00547906	Large subunit ribosomal protein L13Ae OS=Angomonas deanei OX=59799 GN=AGDE_03217 PE=3 SV=1; Additional IDs concatenated into MaxParsimony group: S9X4S5, Reverse_S9UVT1, Reverse_S9VHR6, Reverse_S9WUJ6, Reverse_S9VPU7
A0A7G2CVA9	-1.10606	0.180269	451	0.000164251	0.000181671	Uncharacterized protein OS=Angomonas deanei OX=59799 GN=AGDE_15259 PE=4 SV=1
A0A7G2CV79	-1.10996	0.410164	390	1.41418e-05	1.56967e-05	Thiol-dependent reductase 1 OS=Angomonas deanei OX=59799 GN=AGDE_13801 PE=4 SV=1
A0A7G2CU63	-1.11096	0.078899	712	0.00310836	0.00345326	Elongation factor 1-alpha OS=Angomonas deanei OX=59799 GN=AGDE_07941 PE=3 SV=1
S9VAZ7	-1.11187	0.0696485	727	0.00704438	0.00783243	Histone H4 OS=Angomonas deanei OX=59799 GN=AGDE_00057 PE=3 SV=1
A0A7G2CAL5	-1.11269	0.401557	942	0.000383079	0.000426248	p21 antigen protein OS=Angomonas deanei OX=59799 GN=AGDE_00385 PE=4 SV=1
A0A7G2C4U7	-1.11354	0.284278	386	0.000761876	0.00084838	Uncharacterized protein OS=Angomonas deanei OX=59799 GN=AGDE_14902 PE=3 SV=1
A0A7G2CQU3	-1.11395	0.416373	536	3.31402e-06	3.69164e-06	Uncharacterized protein OS=Angomonas deanei OX=59799 GN=AGDE_11064 PE=4 SV=1
A0A7G2CRE6	-1.1157	0.295904	953	0.000415391	0.00046345	Prolyl-tRNA synthetase OS=Angomonas deanei OX=59799 GN=AGDE_07474 PE=3 SV=1; Additional IDs concatenated into MaxParsimony group: S9UGI1
S9WSH0	-1.11812	0.209602	1057	0.00220051	0.00246044	Uncharacterized protein OS=Angomonas deanei OX=59799 GN=AGDE_05004 PE=4 SV=1; Additional IDs concatenated into MaxParsimony group: S9VH29
A0A7G2CG12	-1.11835	0.12943	1062	0.000127997	0.000143145	Translation initiation factor 3 subunit D OS=Angomonas deanei OX=59799 GN=AGDE_08241 PE=4 SV=1
A0A7G2C5V2	-1.12134	0.35546	960	0.00214263	0.00240262	Small subunit ribosomal protein S11e OS=Angomonas deanei OX=59799 GN=AGDE_02533 PE=4 SV=1; Additional IDs concatenated into MaxParsimony group: S9VQQ8
A0A7G2C7U8	-1.123	0.435054	393	0.000376821	0.000423171	Uncharacterized protein OS=Angomonas deanei OX=59799 GN=AGDE_14281 PE=4 SV=1
A0A7G2C5Y3	-1.12376	0.379462	948	0.000120734	0.000135676	Tyrosine aminotransferase OS=Angomonas deanei OX=59799 GN=AGDE_03344 PE=4 SV=1; Additional IDs concatenated into MaxParsimony group: S9WH31
S9VER4	-1.12403	0.217158	485	0.00648985	0.00729478	Large subunit ribosomal protein L31e OS=Angomonas deanei OX=59799 GN=AGDE_01038 PE=4 SV=1
A0A7G2CK80	-1.12408	0.302559	677	0.000654308	0.000735497	Succinate dehydrogenase (Ubiquinone) flavoprotein subunit OS=Angomonas deanei OX=59799 GN=AGDE_07770 PE=4 SV=1
A0A7G2CRK7	-1.12472	0.164891	1011	0.000895805	0.00100753	Uncharacterized protein OS=Angomonas deanei OX=59799 GN=AGDE_06603 PE=4 SV=1
A0A7G2CF00	-1.12533	0.331271	920	0.00010204	0.000114829	Oxidoreductase OS=Angomonas deanei OX=59799 GN=AGDE_02426 PE=4 SV=1
A0A7G2CMB2	-1.12544	0.443833	449	2.89942e+08	3.26312e-06	Ser/thr protein phosphatase OS=Angomonas deanei OX=59799 GN=AGDE_13815 PE=4 SV=1
A0A7G2C9A9	-1.13419	0.192246	939	0.000636569	0.000721988	Dynein light chain OS=Angomonas deanei OX=59799 GN=AGDE_03304 PE=3 SV=1; Additional IDs concatenated into MaxParsimony group: S9WC12
A0A7G2CMM1	-1.13701	0.140483	438	0.00196312	0.00223209	Uncharacterized protein OS=Angomonas deanei OX=59799 GN=AGDE_04744 PE=4 SV=1
S9WUT9	-1.13717	0.297023	18	4.35119e-05	4.94807e-05	Malate dehydrogenase (Quinone) OS=Angomonas deanei OX=59799 GN=AGDE_03504 PE=4 SV=1
A0A7G2CD31	-1.13932	0.220387	528	0.000966102	0.0011007	Pumilio protein OS=Angomonas deanei OX=59799 GN=AGDE_01395 PE=4 SV=1
A0A7G2CG77	-1.14056	0.336055	1003	0.000139158	0.000158718	Uncharacterized protein OS=Angomonas deanei OX=59799 GN=AGDE_04432 PE=3 SV=1
S9UBD7	-1.14119	0.256564	654	0.000253519	0.000289313	Fumarate hydratase, class I OS=Angomonas deanei OX=59799 GN=AGDE_03087 PE=4 SV=1
S9WIY9	-1.14125	0.435843	783	3.53379e-05	4.03293e-05	26S proteasome regulatory subunit T5 OS=Angomonas deanei OX=59799 GN=AGDE_04227 PE=3 SV=1; Additional IDs concatenated into MaxParsimony group: S9V643, S9WVZ3
A0A7G2C5L5	-1.14289	0.120352	1090	6.79738e+08	7.76865e-06	Ubiquitin carboxyl-terminal hydrolase 7 OS=Angomonas deanei OX=59799 GN=AGDE_08903 PE=3 SV=1; Additional IDs concatenated into MaxParsimony group: S9VSS3
S9VLG0	-1.14295	0.0892018	873	0.00138716	0.00158546	Large subunit ribosomal protein L24e OS=Angomonas deanei OX=59799 GN=AGDE_02271 PE=4 SV=1; Additional IDs concatenated into MaxParsimony group: S9WSR5
A0A7G2C0J5	-1.14411	0.432013	183	1.78427e-05	2.0414e-05	AP complex subunit beta OS=Angomonas deanei OX=59799 GN=AGDE_08515 PE=3 SV=1
A0A7G2BZ82	-1.14532	0.31262	26	5.13633e-05	5.88274e-05	Uncharacterized protein OS=Angomonas deanei OX=59799 GN=AGDE_14575 PE=4 SV=1
A0A7G2CIU3	-1.14704	0.0598746	202	0.00559986	0.00642324	Uncharacterized protein OS=Angomonas deanei OX=59799 GN=AGDE_01318 PE=4 SV=1
A0A7G2CB07	-1.14711	0.399779	596	0.000110865	0.000127175	Uncharacterized protein OS=Angomonas deanei OX=59799 GN=AGDE_12473 PE=4 SV=1
A0A7G2C0F4	-1.14836	0.413869	1043	2.148e+08	2.46668e-06	Protein transport protein SEC23 OS=Angomonas deanei OX=59799 GN=AGDE_10901 PE=3 SV=1; Additional IDs concatenated into MaxParsimony group: S9VLY8
A0A7G2C8B4	-1.15119	0.269974	1081	0.000145496	0.000167494	Heat shock 70kDa protein 1/8 OS=Angomonas deanei OX=59799 GN=AGDE_02272 PE=3 SV=1
A0A7G2CM25	-1.15222	0.0982575	658	0.000224403	0.000258563	Glycosomal membrane like protein OS=Angomonas deanei OX=59799 GN=AGDE_01132 PE=4 SV=1
A0A7G2CIJ2	-1.15247	0.0162562	516	0.0182853	0.0210732	Alcohol dehydrogenase OS=Angomonas deanei OX=59799 GN=AGDE_04193 PE=4 SV=1
A0A7G2CMM5	-1.15534	0.434729	476	1.63963e+08	1.89432e-06	Uncharacterized protein OS=Angomonas deanei OX=59799 GN=AGDE_15010 PE=4 SV=1
S9WVC1	-1.15682	0.104719	358	0.00287832	0.00332971	Endoribonuclease L-PSP (Pb5) OS=Angomonas deanei OX=59799 GN=AGDE_00515 PE=4 SV=1
A0A7G2CQU2	-1.1575	0.292622	752	1.81012e-05	2.09522e-05	Uncharacterized protein OS=Angomonas deanei OX=59799 GN=AGDE_08894 PE=4 SV=1
S9UZ76	-1.15961	0.280766	146	8.65031e-05	0.00010031	Serine-threonine kinase receptor-associated protein OS=Angomonas deanei OX=59799 GN=AGDE_05170 PE=4 SV=1
A0A7G2C6T5	-1.15994	0.235073	247	1.56176e-05	1.81154e-05	Uncharacterized protein OS=Angomonas deanei OX=59799 GN=AGDE_11263 PE=3 SV=1
A0A7G2CAQ3	-1.16003	0.397652	725	6.17678e-05	7.16523e-05	Kinesin OS=Angomonas deanei OX=59799 GN=AGDE_03141 PE=3 SV=1; Additional IDs concatenated into MaxParsimony group: S9UF77
A0A7G2CAW8	-1.16057	0.169379	1056	3.93089e-05	4.56207e-05	C-1-tetrahydrofolate synthase, cytoplasmic OS=Angomonas deanei OX=59799 GN=AGDE_11888 PE=3 SV=1; Additional IDs concatenated into MaxParsimony group: S9UI97
A0A7G2CR90	-1.16094	0.0952216	718	0.000263354	0.000305738	Heat shock 70kDa protein 4 OS=Angomonas deanei OX=59799 GN=AGDE_04661 PE=3 SV=1; Additional IDs concatenated into MaxParsimony group: S9WPQ7, S9UR94
A0A7G2C9J7	-1.16225	0.0687968	493	0.000742179	0.0008626	Uncharacterized protein OS=Angomonas deanei OX=59799 GN=AGDE_02129 PE=4 SV=1
A0A7G2CE65	-1.16342	0.439696	818	2.06511e-05	2.4026e-05	Uncharacterized protein OS=Angomonas deanei OX=59799 GN=AGDE_11845 PE=4 SV=1; Additional IDs concatenated into MaxParsimony group: S9UNZ7
A0A7G2CK85	-1.16432	0.355889	312	3.35162e+08	3.90234e-06	Uncharacterized protein OS=Angomonas deanei OX=59799 GN=AGDE_01929 PE=4 SV=1
A0A7G2C817	-1.16555	0.438991	710	8.63194e+08	1.0061e-05	Uncharacterized protein OS=Angomonas deanei OX=59799 GN=AGDE_15340 PE=4 SV=1
A0A7G2CB88	-1.16804	0.227051	211	0.000140622	0.000164251	Uncharacterized protein OS=Angomonas deanei OX=59799 GN=AGDE_09986 PE=4 SV=1
A0A7G2CTK1	-1.16962	0.249536	916	3.11263e-05	3.64059e-05	Uncharacterized protein OS=Angomonas deanei OX=59799 GN=AGDE_12436 PE=4 SV=1; Additional IDs concatenated into MaxParsimony group: S9W809
A0A7G2C808	-1.17474	0.0350538	1068	2.55816e-05	3.00516e-05	N-ethylmaleimide-sensitive factor OS=Angomonas deanei OX=59799 GN=AGDE_07822 PE=4 SV=1; Additional IDs concatenated into MaxParsimony group: S9W7J5, S9VBL4, S9VJV5, S9U8W0, S9VRF6, S9WW21, S9VA53, S9VEC4, S9WJL0, S9VP81, S9W6S7, S9W9G4
S9VM85	-1.17677	0.198228	8	3.08046e-05	3.62499e-05	L-ribulokinase OS=Angomonas deanei OX=59799 GN=AGDE_01954 PE=3 SV=1
A0A7G2CEU0	-1.1803	0.159761	276	0.000303747	0.000358514	Uncharacterized protein OS=Angomonas deanei OX=59799 GN=AGDE_09811 PE=4 SV=1
A0A7G2CJL7	-1.18072	0.27721	199	4.78654e-06	5.65155e-06	Clathrin coat assembly protein OS=Angomonas deanei OX=59799 GN=AGDE_05401 PE=4 SV=1
A0A7G2C1R4	-1.18147	0.0659834	796	0.000692119	0.000817718	Acetyl-CoA carboxylase OS=Angomonas deanei OX=59799 GN=AGDE_00611 PE=4 SV=1
A0A7G2CF32	-1.1862	0.0966977	9	0.000484087	0.000574223	Uncharacterized protein OS=Angomonas deanei OX=59799 GN=AGDE_05419 PE=4 SV=1
A0A7G2CFN7	-1.18799	0.173018	779	5.89231e-05	7e-05	Uncharacterized protein OS=Angomonas deanei OX=59799 GN=AGDE_09518 PE=4 SV=1
S9V3H3	-1.18973	0.0525643	205	0.0123116	0.0146474	Large subunit ribosomal protein L21e OS=Angomonas deanei OX=59799 GN=AGDE_04882 PE=4 SV=1
A0A7G2CVS2	-1.18981	0.383434	965	2.11309e-05	2.51418e-05	Stomatin-like protein OS=Angomonas deanei OX=59799 GN=AGDE_01743 PE=4 SV=1; Additional IDs concatenated into MaxParsimony group: S9X2B9
A0A7G2CS96	-1.19074	0.220672	773	0.000367138	0.000437166	Protein kinase OS=Angomonas deanei OX=59799 GN=AGDE_05836 PE=4 SV=1; Additional IDs concatenated into MaxParsimony group: S9VIL7, S9U6W4
S9VPX6	-1.19466	0.188503	1027	0.0083433	0.00996739	Nucleoside diphosphate kinase OS=Angomonas deanei OX=59799 GN=AGDE_00950 PE=3 SV=1; Additional IDs concatenated into MaxParsimony group: S9WGE7, S9TAC4
A0A7G2CM28	-1.19983	0.273092	790	3.05797e-05	3.66905e-05	DNA topoisomerase I OS=Angomonas deanei OX=59799 GN=AGDE_07262 PE=4 SV=1; Additional IDs concatenated into MaxParsimony group: S9VPJ6
A0A7G2CFQ6	-1.20116	0.245859	249	0.000318201	0.00038221	Clathrin light chain OS=Angomonas deanei OX=59799 GN=AGDE_03673 PE=3 SV=1
S9VHI6	-1.20241	0.344891	36	0.000644805	0.00077532	Uncharacterized protein OS=Angomonas deanei OX=59799 GN=AGDE_03614 PE=4 SV=1
A0A7G2C0P4	-1.20266	0.299693	172	0.000116791	0.000140459	GTPase activating protein OS=Angomonas deanei OX=59799 GN=AGDE_13694 PE=4 SV=1
A0A7G2C3V6	-1.20398	0.168434	1046	0.000235614	0.000283673	Glutamate 5-kinase OS=Angomonas deanei OX=59799 GN=AGDE_09807 PE=3 SV=1; Additional IDs concatenated into MaxParsimony group: S9WZS3
S9UKC6	-1.20484	0.296078	400	5.51559e-05	6.64541e-05	Haloacid dehalogenase-like hydrolase OS=Angomonas deanei OX=59799 GN=AGDE_09947 PE=4 SV=1
A0A7G2CFY3	-1.2049	0.345224	375	4.70001e-05	5.66305e-05	UV excision repair protein RAD23 OS=Angomonas deanei OX=59799 GN=AGDE_08421 PE=4 SV=1
S9V6T6	-1.207	0.0252604	224	0.00303664	0.00366521	Uncharacterized protein OS=Angomonas deanei OX=59799 GN=AGDE_05172 PE=4 SV=1
A0A7G2CEA0	-1.20736	0.20819	373	0.000107351	0.000129611	Uncharacterized protein OS=Angomonas deanei OX=59799 GN=AGDE_01603 PE=4 SV=1
S9VH07	-1.20878	0.297241	1016	0.000143303	0.000173222	Translocon-associated protein subunit gamma OS=Angomonas deanei OX=59799 GN=AGDE_03048 PE=4 SV=1; Additional IDs concatenated into MaxParsimony group: S9V9Q1
A0A7G2CHM7	-1.21146	0.369158	1010	3.5868e-05	4.34526e-05	GDP-L-fucose synthase OS=Angomonas deanei OX=59799 GN=AGDE_02296 PE=3 SV=1
A0A7G2CKD1	-1.22008	0.0895392	350	0.000225249	0.000274822	Threonine synthase OS=Angomonas deanei OX=59799 GN=AGDE_02310 PE=4 SV=1
S9WMH0	-1.22096	0.0927595	846	0.00551038	0.00672799	Histone H2B OS=Angomonas deanei OX=59799 GN=AGDE_00517 PE=3 SV=1; Additional IDs concatenated into MaxParsimony group: S9WSC6
A0A7G2CLA3	-1.22252	0.030829	346	2.79254e-05	3.41393e-05	Uncharacterized protein OS=Angomonas deanei OX=59799 GN=AGDE_15895 PE=4 SV=1
A0A7G2CDJ7	-1.2226	0.279816	894	1.39492e-05	1.70543e-05	Uncharacterized protein OS=Angomonas deanei OX=59799 GN=AGDE_02830 PE=4 SV=1; Additional IDs concatenated into MaxParsimony group: S9WAA7
A0A7G2CUV8	-1.22308	0.314497	291	7.68773e+08	9.40273e-06	Splicing factor TSR1 OS=Angomonas deanei OX=59799 GN=AGDE_14585 PE=4 SV=1
S9VG36	-1.22545	0.325604	156	9.64351e-05	0.000118176	Nuclear lim interactor-interacting factor OS=Angomonas deanei OX=59799 GN=AGDE_02077 PE=4 SV=1
A0A7G2CF26	-1.22643	0.35785	16	1.11991e-05	1.37349e-05	Protein transport protein Sec24C OS=Angomonas deanei OX=59799 GN=AGDE_04631 PE=4 SV=1
A0A7G2C047	-1.22728	0.256024	772	0.000136768	0.000167852	Uridine monophosphate synthetase OS=Angomonas deanei OX=59799 GN=AGDE_09444 PE=3 SV=1; Additional IDs concatenated into MaxParsimony group: S9VTC5, S9WM29
S9VUI3	-1.22802	0.351977	900	1.36151e-05	1.67197e-05	Gamma-glutamylcysteine synthetase OS=Angomonas deanei OX=59799 GN=AGDE_06026 PE=4 SV=1; Additional IDs concatenated into MaxParsimony group: S9U1C4
S9USB6	-1.22991	0.394348	418	0.00021316	0.000262168	Calmodulin OS=Angomonas deanei OX=59799 GN=AGDE_02036 PE=4 SV=1
S9WF33	-1.23421	0.260103	366	0.00105358	0.00130034	Uncharacterized protein OS=Angomonas deanei OX=59799 GN=AGDE_00518 PE=4 SV=1
S9WYP4	-1.2424	0.236985	684	0.00182187	0.0022635	Large subunit ribosomal protein L8e OS=Angomonas deanei OX=59799 GN=AGDE_02735 PE=4 SV=1; Additional IDs concatenated into MaxParsimony group: S9W7Z9, S9UCU9
S9WVD0	-1.24474	0.0786185	287	0.00263874	0.00328454	Small myristoylated protein-1 OS=Angomonas deanei OX=59799 GN=AGDE_00500 PE=4 SV=1
S9WIC8	-1.24637	0.373908	301	1.08126e-05	1.34765e-05	Isocitrate dehydrogenase OS=Angomonas deanei OX=59799 GN=AGDE_02840 PE=4 SV=1
A0A7G2CMG1	-1.24765	0.0696995	972	0.000351956	0.000439116	Nitric oxide dioxygenase OS=Angomonas deanei OX=59799 GN=AGDE_14222 PE=3 SV=1
A0A7G2CUK0	-1.25656	0.225311	1013	0.000617634	0.000776094	Peptidylprolyl isomerase OS=Angomonas deanei OX=59799 GN=AGDE_03123 PE=4 SV=1
S9VRM3	-1.25674	0.0432327	970	0.000820731	0.00103144	Glutamate dehydrogenase OS=Angomonas deanei OX=59799 GN=AGDE_03627 PE=4 SV=1
A0A7G2CBL6	-1.26033	0.0388777	770	0.000181323	0.000228527	Protein phosphatase OS=Angomonas deanei OX=59799 GN=AGDE_03851 PE=3 SV=1; Additional IDs concatenated into MaxParsimony group: S9VEK8, S9VGK7, S9UV47
A0A7G2CQD5	-1.2618	0.226063	590	8.29549e-05	0.000104672	Mitochondrial pyruvate carrier OS=Angomonas deanei OX=59799 GN=AGDE_02547 PE=3 SV=1
A0A7G2CL31	-1.26368	0.148366	738	1.3126e-05	1.65871e-05	Peptidyl-prolyl cis-trans isomerase OS=Angomonas deanei OX=59799 GN=AGDE_05271 PE=3 SV=1; Additional IDs concatenated into MaxParsimony group: S9WRG4, S9V5Z0, S9WTC2
A0A7G2C8U0	-1.26524	0.245669	655	0.000206506	0.000261279	Uncharacterized protein OS=Angomonas deanei OX=59799 GN=AGDE_14351 PE=4 SV=1
A0A7G2CM04	-1.26703	0.384476	427	2.63012e+08	3.33244e-06	Uncharacterized protein OS=Angomonas deanei OX=59799 GN=AGDE_02549 PE=4 SV=1
A0A7G2CLW6	-1.26774	0.314391	617	9.48397e-05	0.000120232	Surface antigen like protein OS=Angomonas deanei OX=59799 GN=AGDE_14505 PE=4 SV=1
S9VPZ0	-1.27149	0.103635	101	0.000210656	0.000267846	Uncharacterized protein OS=Angomonas deanei OX=59799 GN=AGDE_00999 PE=4 SV=1
A0A7G2CFD0	-1.27214	0.0996506	200	0.000137342	0.000174718	Uncharacterized protein OS=Angomonas deanei OX=59799 GN=AGDE_13125 PE=4 SV=1
A0A7G2CQ03	-1.27486	0.045569	489	0.00023376	0.000298011	Uncharacterized protein OS=Angomonas deanei OX=59799 GN=AGDE_06867 PE=4 SV=1
S9VD45	-1.27767	0.203624	863	5.92628e-05	7.57185e-05	Uncharacterized protein OS=Angomonas deanei OX=59799 GN=AGDE_10737 PE=4 SV=1
S9UYS3	-1.28154	0.31741	836	2.80558e-05	3.59547e-05	Protein kinase OS=Angomonas deanei OX=59799 GN=AGDE_03505 PE=3 SV=1; Additional IDs concatenated into MaxParsimony group: S9VSW7, S9X1M6, S9VFX8, S9VDW6, S9WPL5
S9VEE3	-1.28648	0.313355	798	5.14003e-05	6.61253e-05	Elongation factor 1-gamma OS=Angomonas deanei OX=59799 GN=AGDE_00847 PE=4 SV=1
A0A7G2CR55	-1.2899	0.252323	847	2.58622e+08	3.33597e-06	Uncharacterized protein OS=Angomonas deanei OX=59799 GN=AGDE_07631 PE=4 SV=1; Additional IDs concatenated into MaxParsimony group: S9V4W7
A0A7G2C7V0	-1.29333	0.115506	1039	0.000195023	0.000252229	Adenine phosphoribosyltransferase OS=Angomonas deanei OX=59799 GN=AGDE_03693 PE=4 SV=1; Additional IDs concatenated into MaxParsimony group: S9VKE7
A0A7G2C9B6	-1.299	0.228772	450	0.00022899	0.000297459	Proteasome activator protein PA26 OS=Angomonas deanei OX=59799 GN=AGDE_09057 PE=4 SV=1
S9V545	-1.29957	0.14868	1051	9.48598e-05	0.000123277	Ribonucleoside-diphosphate reductase OS=Angomonas deanei OX=59799 GN=AGDE_07134 PE=3 SV=1; Additional IDs concatenated into MaxParsimony group: S9VGL3
A0A7G2C011	-1.3003	0.283393	561	3.95793e-05	5.14649e-05	Uncharacterized protein OS=Angomonas deanei OX=59799 GN=AGDE_13509 PE=4 SV=1
A0A7G2CME2	-1.30225	0.27892	943	0.000344325	0.000448397	Spermidine synthase OS=Angomonas deanei OX=59799 GN=AGDE_10559 PE=3 SV=1; Additional IDs concatenated into MaxParsimony group: S9VIC5
S9UQE9	-1.30275	0.339691	771	7.77507e-05	0.00010129	Uncharacterized protein OS=Angomonas deanei OX=59799 GN=AGDE_08349 PE=4 SV=1
S9UE90	-1.30982	0.114163	917	5.24105e-05	6.86486e-05	Serine/threonine-protein phosphatase OS=Angomonas deanei OX=59799 GN=AGDE_05446 PE=3 SV=1; Additional IDs concatenated into MaxParsimony group: S9VEI9
S9VJ60	-1.31125	0.161693	958	6.83799e-05	8.96632e-05	Mitogen-activated protein kinase OS=Angomonas deanei OX=59799 GN=AGDE_02992 PE=4 SV=1; Additional IDs concatenated into MaxParsimony group: S9V3Y1, S9VPZ8
A0A7G2CGI6	-1.31821	0.119911	1012	0.000104756	0.000138091	Serine/threonine-protein phosphatase OS=Angomonas deanei OX=59799 GN=AGDE_02520 PE=3 SV=1; Additional IDs concatenated into MaxParsimony group: S9VTH1
A0A7G2CCV7	-1.32318	0.226887	583	3.12782e-05	4.13867e-05	Uncharacterized protein OS=Angomonas deanei OX=59799 GN=AGDE_11497 PE=4 SV=1
A0A7G2CKH5	-1.32455	0.152338	126	5.57411e+07	7.38318e-07	Uncharacterized protein OS=Angomonas deanei OX=59799 GN=AGDE_15140 PE=4 SV=1
A0A7G2CS56	-1.32481	0.372974	605	2.79657e-05	3.70492e-05	Uncharacterized protein OS=Angomonas deanei OX=59799 GN=AGDE_15959 PE=4 SV=1
S9VIM9	-1.32639	0.347665	38	2.98836e-05	3.96372e-05	Uncharacterized protein OS=Angomonas deanei OX=59799 GN=AGDE_03199 PE=4 SV=1
S9VIA2	-1.32899	0.363809	944	1.83648e-05	2.44067e-05	Amidohydrolase OS=Angomonas deanei OX=59799 GN=AGDE_01396 PE=4 SV=1; Additional IDs concatenated into MaxParsimony group: S9WM93, S9WVZ0
A0A7G2C265	-1.33358	0.19251	377	2.86556e-05	3.82146e-05	AarF domain-containing kinase OS=Angomonas deanei OX=59799 GN=AGDE_14567 PE=4 SV=1
A0A7G2CDC4	-1.33386	0.273911	1052	0.000184652	0.000246301	Uncharacterized protein OS=Angomonas deanei OX=59799 GN=AGDE_14775 PE=3 SV=1
